# Supplementary material for: Prediction of Detailed Enzyme Functions and Identification of Specificity Determining Residues by Random Forests
Source: PLoS One. 2014 Jan 8;9(1):e84623. doi: 10.1371/journal.pone.0084623 (PMC3885575; doi:10.1371/journal.pone.0084623)
Supplement: Table S1 — Number of predictors in each CATH homologous superfamily. (XLSX) [file pone.0084623.s004.xlsx]

## Sheet: Table S1 (2)
Table S1. Number of predictors in each CATH homologous superfamily.
CATH superfamily	Number of predictors
1.10.8.10	2
1.10.8.50	1
1.10.8.60	4
1.10.10.10	6
1.10.10.60	2
1.10.10.200	2
1.10.10.350	2
1.10.40.30	3
1.10.135.10	2
1.10.150.20	3
1.10.150.50	1
1.10.150.120	1
1.10.150.240	1
1.10.238.10	2
1.10.240.10	2
1.10.275.10	5
1.10.287.10	2
1.10.340.30	1
1.10.405.10	1
1.10.420.10	5
1.10.510.10	15
1.10.520.10	5
1.10.530.10	2
1.10.533.10	1
1.10.540.10	1
1.10.600.10	3
1.10.620.20	2
1.10.630.10	2
1.10.640.10	2
1.10.645.10	1
1.10.730.10	5
1.10.800.10	2
1.10.1040.10	7
1.10.1060.10	2
1.10.1070.11	1
1.10.1160.10	2
1.10.1200.10	1
1.10.1280.10	1
1.10.1300.10	2
1.20.58.100	1
1.20.140.10	1
1.20.200.10	5
1.20.245.10	2
1.20.910.10	2
1.20.920.10	1
1.20.960.20	2
1.20.970.10	2
1.20.990.10	3
1.20.1050.10	2
1.20.1090.10	1
1.20.1110.10	3
1.20.1260.10	1
1.25.40.10	3
1.50.10.10	2
1.50.10.20	1
2.10.10.10	1
2.10.25.10	4
2.10.70.10	1
2.10.109.10	2
2.10.220.10	1
2.20.25.10	1
2.20.25.90	2
2.30.29.30	3
2.30.30.10	1
2.30.30.40	1
2.30.38.10	1
2.30.40.10	4
2.30.42.10	2
2.40.10.10	29
2.40.20.10	3
2.40.30.10	7
2.40.30.20	2
2.40.30.30	2
2.40.37.10	3
2.40.40.20	4
2.40.50.100	4
2.40.50.140	9
2.40.70.10	10
2.40.110.10	1
2.40.240.10	1
2.60.40.10	7
2.60.40.150	3
2.60.40.320	1
2.60.40.420	5
2.60.40.1180	5
2.60.60.20	2
2.60.120.10	5
2.60.120.20	3
2.60.120.180	1
2.60.120.200	2
2.60.120.260	5
2.60.120.290	1
2.60.120.330	1
2.60.200.20	1
2.70.40.10	2
2.70.98.10	2
2.70.150.10	2
2.80.10.50	1
2.102.10.10	2
2.115.10.20	1
2.130.10.10	3
2.160.10.10	6
2.160.20.10	4
2.160.20.60	1
2.170.8.10	2
2.170.150.20	1
3.10.10.10	3
3.10.20.30	4
3.10.20.90	3
3.10.129.10	3
3.10.180.10	4
3.10.270.10	2
3.10.310.10	1
3.10.450.40	1
3.10.450.60	1
3.20.10.10	1
3.20.19.10	1
3.20.20.10	3
3.20.20.20	1
3.20.20.30	2
3.20.20.60	6
3.20.20.70	34
3.20.20.80	19
3.20.20.100	2
3.20.20.120	2
3.20.20.140	9
3.20.20.150	5
3.20.20.190	3
3.20.20.210	2
3.20.20.220	2
3.20.20.300	1
3.20.70.20	1
3.30.9.10	2
3.30.40.10	2
3.30.43.10	2
3.30.60.20	2
3.30.70.100	3
3.30.70.250	2
3.30.70.260	3
3.30.70.270	10
3.30.70.340	1
3.30.70.360	2
3.30.70.370	2
3.30.70.890	3
3.30.70.1230	1
3.30.200.20	16
3.30.230.10	6
3.30.300.10	2
3.30.300.30	2
3.30.310.50	2
3.30.360.10	9
3.30.365.10	3
3.30.379.10	1
3.30.390.10	2
3.30.390.30	3
3.30.390.50	1
3.30.413.10	1
3.30.420.10	8
3.30.420.40	4
3.30.428.10	1
3.30.450.20	3
3.30.450.40	2
3.30.460.10	3
3.30.465.10	2
3.30.470.10	1
3.30.470.20	12
3.30.470.30	3
3.30.499.10	1
3.30.505.10	1
3.30.540.10	3
3.30.559.10	3
3.30.565.10	4
3.30.572.10	1
3.30.590.10	3
3.30.830.10	1
3.30.870.10	2
3.30.930.10	10
3.30.950.10	4
3.30.980.10	1
3.30.1010.10	1
3.30.1130.10	3
3.30.1330.10	1
3.30.1330.50	1
3.30.1330.90	2
3.30.1490.20	12
3.30.1490.70	2
3.40.30.10	6
3.40.47.10	6
3.40.50.20	8
3.40.50.80	7
3.40.50.150	14
3.40.50.170	2
3.40.50.261	2
3.40.50.270	2
3.40.50.280	3
3.40.50.300	35
3.40.50.360	1
3.40.50.450	1
3.40.50.620	21
3.40.50.700	1
3.40.50.720	65
3.40.50.740	3
3.40.50.800	4
3.40.50.880	6
3.40.50.920	2
3.40.50.970	5
3.40.50.980	2
3.40.50.1000	4
3.40.50.1100	7
3.40.50.1110	1
3.40.50.1220	2
3.40.50.1240	4
3.40.50.1360	3
3.40.50.1370	2
3.40.50.1380	4
3.40.50.1400	2
3.40.50.1460	1
3.40.50.1580	3
3.40.50.1770	2
3.40.50.1820	13
3.40.50.1970	1
3.40.50.1980	2
3.40.50.2000	5
3.40.50.2020	7
3.40.50.2300	4
3.40.50.10190	2
3.40.50.10330	1
3.40.50.10380	1
3.40.50.10490	3
3.40.120.10	2
3.40.140.10	1
3.40.190.10	3
3.40.190.80	3
3.40.192.10	7
3.40.220.10	2
3.40.225.10	1
3.40.228.10	3
3.40.250.10	4
3.40.309.10	7
3.40.350.10	2
3.40.366.10	1
3.40.367.20	2
3.40.390.10	4
3.40.430.10	2
3.40.449.10	2
3.40.470.10	2
3.40.605.10	5
3.40.630.10	6
3.40.630.30	3
3.40.640.10	22
3.40.710.10	2
3.40.718.10	3
3.40.720.10	2
3.40.800.10	2
3.40.810.20	1
3.40.1010.10	4
3.40.1030.10	2
3.40.1060.10	1
3.40.1080.10	1
3.40.1090.10	2
3.40.1110.10	4
3.40.1130.10	1
3.40.1160.10	3
3.40.1190.10	5
3.40.1190.20	9
3.40.1210.10	2
3.40.1390.10	2
3.50.30.10	3
3.50.50.60	11
3.60.10.10	2
3.60.15.10	3
3.60.20.10	5
3.60.21.10	4
3.60.40.10	1
3.60.90.10	1
3.60.120.10	1
3.65.10.10	2
3.75.10.10	2
3.80.10.10	1
3.90.25.10	5
3.90.70.10	2
3.90.79.10	1
3.90.110.10	2
3.90.180.10	5
3.90.190.10	2
3.90.190.20	5
3.90.226.10	6
3.90.228.20	2
3.90.230.10	3
3.90.480.10	1
3.90.550.10	8
3.90.600.10	1
3.90.650.10	1
3.90.660.10	1
3.90.700.10	2
3.90.740.10	3
3.90.800.10	2
3.90.850.10	1
3.90.1070.10	2
3.90.1150.10	21
3.90.1170.50	1
3.90.1200.10	4
3.90.1550.10	1
4.10.60.10	1
4.10.320.10	2
4.10.740.10	1
