# Supplementary material for: Prediction of Detailed Enzyme Functions and Identification of Specificity Determining Residues by Random Forests
Source: PLoS One. 2014 Jan 8;9(1):e84623. doi: 10.1371/journal.pone.0084623 (PMC3885575; doi:10.1371/journal.pone.0084623)
Supplement: Table S3 — Prediction performance of each predictor. (XLSX) [file pone.0084623.s006.xlsx]

## Sheet: Table S3
Table S3. Prediction performance of each predictor.
		Simple Model			EFPrf
CATH superfamily	EC	Precision	Recall	F-measure	Precision2	Recall3	F-measure4
1.10.8.10	2.7.11.1	1	1	1	1	1	1
1.10.8.10	3.1.2.15	0.4	1	0.571	1	1	1
1.10.8.50	5.99.1.3	1	1	1	1	1	1
1.10.8.60	3.6.4.6	1	1	1	NA*	0	NA*
1.10.8.60	3.4.21.53	1	1	1	1	1	1
1.10.8.60	2.7.7.7	1	1	1	1	0.666667	0.8
1.10.8.60	4.1.3.39	0.864	1	0.927	1	1	1
1.10.10.10	5.99.1.3	1	1	1	1	1	1
1.10.10.10	3.4.21.88	1	1	1	1	1	1
1.10.10.10	2.7.1.161	1	1	1	1	1	1
1.10.10.10	2.1.1.68	0.75	1	0.857	1	0.666667	0.8
1.10.10.10	2.1.1.63	1	1	1	1	1	1
1.10.10.10	3.4.11.18	1	1	1	1	1	1
1.10.10.60	2.7.7.6	1	1	1	1	1	1
1.10.10.60	6.4.1.1	NA*	0	NA*	1	1	1
1.10.10.200	3.1.26.13	1	1	1	1	1	1
1.10.10.200	3.4.23.16	NA*	0	NA*	NA*	0	NA*
1.10.10.350	6.1.1.6	1	0.857	0.923	1	1	1
1.10.10.350	6.1.1.17	1	0.964	0.982	1	1	1
1.10.40.30	4.2.1.2	0.833	1	0.909	0.933333	0.933333	0.933333
1.10.40.30	4.3.2.1	0.973	0.973	0.973	0.986842	1	0.993377
1.10.40.30	4.3.2.2	1	1	1	1	1	1
1.10.135.10	2.7.3.3	1	1	1	1	0.75	0.857143
1.10.135.10	2.7.3.2	1	1	1	1	1	1
1.10.150.20	2.7.7.6	0.967	0.967	0.967	1	0.967213	0.983333
1.10.150.20	2.7.7.7	0.935	1	0.966	0.954545	0.976744	0.965517
1.10.150.20	6.5.1.2	1	0.995	0.998	0.995283	0.995283	0.995283
1.10.150.50	2.7.10.1	1	1	1	1	0.8	0.888889
1.10.150.120	1.17.1.4	1	1	1	1	1	1
1.10.150.240	3.1.3.18	1	1	1	1	1	1
1.10.238.10	2.7.11.1	0.933	0.933	0.933	1	0.933333	0.965517
1.10.238.10	3.1.4.11	1	0.846	0.917	1	0.923077	0.96
1.10.240.10	6.1.1.2	0.966	1	0.982	1	1	1
1.10.240.10	6.1.1.1	1	1	1	1	1	1
1.10.275.10	4.2.1.2	1	0.933	0.966	1	0.933333	0.965517
1.10.275.10	4.3.1.3	1	1	1	1	0.956522	0.977778
1.10.275.10	4.3.1.24	1	1	1	1	1	1
1.10.275.10	4.3.2.1	1	1	1	1	1	1
1.10.275.10	4.3.2.2	1	1	1	1	1	1
1.10.287.10	6.1.1.15	0.5	0.5	0.5	0.666667	1	0.8
1.10.287.10	6.1.1.17	0.5	0.5	0.5	1	1	1
1.10.340.30	4.2.99.18	0.8	1	0.889	1	1	1
1.10.405.10	1.4.3.2	1	1	1	1	1	1
1.10.420.10	1.11.1.6	1	1	1	1	1	1
1.10.420.10	1.11.1.7	0.964	0.991	0.977	1	0.990826	0.995392
1.10.420.10	1.11.1.14	0.4	1	0.571	1	1	1
1.10.420.10	1.11.1.5	1	1	1	1	1	1
1.10.420.10	1.11.1.11	1	0.8	0.889	1	1	1
1.10.510.10	2.7.11.1	0.84	0.724	0.777	0.857143	0.938182	0.895833
1.10.510.10	2.7.11.21	1	1	1	1	1	1
1.10.510.10	2.7.11.25	0.833	0.714	0.769	1	1	1
1.10.510.10	2.7.11.11	0.5	1	0.667	0.5	1	0.666667
1.10.510.10	2.7.11.16	0	0	0	1	1	1
1.10.510.10	2.7.12.1	0.857	0.667	0.75	1	0.666667	0.8
1.10.510.10	2.7.11.30	1	1	1	1	1	1
1.10.510.10	2.7.10.1	0.789	0.909	0.845	0.969697	0.969697	0.969697
1.10.510.10	2.7.12.2	0.875	0.875	0.875	1	1	1
1.10.510.10	2.7.11.17	1	0.6	0.75	1	0.6	0.75
1.10.510.10	2.7.11.23	0.875	0.667	0.757	0.708333	0.809524	0.755556
1.10.510.10	2.7.11.13	0.889	1	0.941	1	1	1
1.10.510.10	2.7.11.22	0.917	0.943	0.93	0.969697	0.914286	0.941176
1.10.510.10	2.7.10.2	0.947	0.818	0.878	1	0.772727	0.871795
1.10.510.10	2.7.11.24	1	1	1	1	0.913043	0.954545
1.10.520.10	1.11.1.6	0.978	1	0.989	1	1	1
1.10.520.10	1.11.1.7	1	1	1	0.981982	1	0.990909
1.10.520.10	1.11.1.14	1	1	1	1	1	1
1.10.520.10	1.11.1.5	1	1	1	1	1	1
1.10.520.10	1.11.1.11	0.75	0.75	0.75	1	0.75	0.857143
1.10.530.10	3.2.1.14	1	1	1	1	1	1
1.10.530.10	3.2.1.17	1	1	1	1	1	1
1.10.533.10	2.7.11.1	1	1	1	1	1	1
1.10.540.10	1.3.3.6	1	0.6	0.75	1	0.8	0.888889
1.10.600.10	2.5.1.21	1	1	1	1	1	1
1.10.600.10	2.5.1.1	1	1	1	1	1	1
1.10.600.10	2.5.1.10	1	1	1	1	1	1
1.10.620.20	1.17.4.1	0.923	1	0.96	1	1	1
1.10.620.20	1.14.19.2	1	1	1	1	1	1
1.10.630.10	1.14.13.70	0.75	1	0.857	1	1	1
1.10.630.10	1.14.14.1	0.929	0.975	0.951	0.95	0.95	0.95
1.10.640.10	1.14.99.1	0.5	1	0.667	1	1	1
1.10.640.10	1.11.1.7	1	1	1	1	1	1
1.10.645.10	1.12.99.6	1	1	1	1	1	1
1.10.730.10	6.1.1.9	0.906	0.98	0.941	1	0.979592	0.989691
1.10.730.10	6.1.1.10	1	1	1	1	1	1
1.10.730.10	6.1.1.4	1	1	1	1	1	1
1.10.730.10	6.1.1.5	1	1	1	1	1	1
1.10.730.10	6.1.1.19	1	1	1	1	1	1
1.10.800.10	1.14.16.1	1	0.667	0.8	1	1	1
1.10.800.10	1.14.16.2	1	0.5	0.667	1	0.5	0.666667
1.10.1040.10	1.1.1.86	1	1	1	1	1	1
1.10.1040.10	1.1.1.94	1	0.984	0.992	1	1	1
1.10.1040.10	1.1.1.8	1	1	1	1	0.833333	0.909091
1.10.1040.10	1.1.1.35	0.828	1	0.906	1	1	1
1.10.1040.10	1.1.1.67	1	1	1	1	1	1
1.10.1040.10	1.1.1.44	1	1	1	1	1	1
1.10.1040.10	1.1.1.169	1	1	1	1	1	1
1.10.1060.10	1.3.5.1	0.5	1	0.667	0.6	1	0.75
1.10.1060.10	1.3.99.1	NA*	0	NA*	1	0.5	0.666667
1.10.1070.11	2.7.11.1	1	1	1	1	0.888889	0.941176
1.10.1160.10	6.1.1.18	1	1	1	1	1	1
1.10.1160.10	6.1.1.17	1	0.981	0.99	1	1	1
1.10.1200.10	6.1.1.13	1	1	1	1	1	1
1.10.1280.10	1.10.3.1	1	1	1	1	1	1
1.10.1300.10	3.1.4.17	0.833	0.833	0.833	0.833333	0.833333	0.833333
1.10.1300.10	3.1.4.35	1	1	1	0.75	1	0.857143
1.20.58.100	1.4.3.16	0.5	0.6	0.545	0.666667	0.4	0.5
1.20.140.10	1.3.3.6	0.769	0.769	0.769	1	0.846154	0.916667
1.20.200.10	4.2.1.2	1	1	1	1	1	1
1.20.200.10	4.3.1.3	1	1	1	1	1	1
1.20.200.10	4.3.1.24	1	1	1	1	1	1
1.20.200.10	4.3.2.1	1	1	1	1	1	1
1.20.200.10	4.3.2.2	1	1	1	1	0.833333	0.909091
1.20.245.10	1.13.11.12	1	1	1	1	1	1
1.20.245.10	1.13.11.33	NA*	0	NA*	1	0.5	0.666667
1.20.910.10	1.3.3.11	1	1	1	1	1	1
1.20.910.10	1.14.99.3	1	1	1	1	1	1
1.20.920.10	2.3.1.48	1	1	1	1	1	1
1.20.960.20	3.4.22.28	1	1	1	1	1	1
1.20.960.20	3.4.22.29	1	1	1	1	1	1
1.20.970.10	2.4.2.18	1	1	1	0.986486	1	0.993197
1.20.970.10	2.4.2.4	0.944	0.944	0.944	0.9	1	0.947368
1.20.990.10	1.6.2.4	1	1	1	1	1	1
1.20.990.10	1.14.13.39	1	1	1	1	1	1
1.20.990.10	1.8.1.2	1	1	1	1	1	1
1.20.1050.10	2.5.1.18	0.946	0.875	0.909	0.909091	1	0.952381
1.20.1050.10	5.2.1.2	0.4	1	0.571	NA*	0	NA*
1.20.1090.10	4.2.3.4	1	1	1	1	1	1
1.20.1110.10	3.6.3.8	1	1	1	1	1	1
1.20.1110.10	3.6.3.9	0.75	1	0.857	1	1	1
1.20.1110.10	3.6.3.6	1	1	1	1	1	1
1.20.1260.10	1.16.3.1	1	1	1	1	1	1
1.25.40.10	1.14.11.2	1	1	1	1	1	1
1.25.40.10	3.5.2.6	1	1	1	1	1	1
1.25.40.10	5.2.1.8	0.75	0.75	0.75	0.8	1	0.888889
1.50.10.10	3.2.1.3	1	1	1	1	1	1
1.50.10.10	3.2.1.4	0.842	1	0.914	0.8125	0.8125	0.8125
1.50.10.20	5.4.99.17	1	0.5	0.667	1	1	1
2.10.10.10	3.4.24.35	1	0.667	0.8	1	0.666667	0.8
2.10.25.10	1.14.99.1	1	1	1	1	1	1
2.10.25.10	3.4.21.22	0.667	1	0.8	1	1	1
2.10.25.10	3.4.21.6	1	1	1	1	1	1
2.10.25.10	3.4.21.69	1	1	1	1	0.5	0.666667
2.10.70.10	3.4.21.42	1	1	1	1	1	1
2.10.109.10	3.4.21.89	1	1	1	1	1	1
2.10.109.10	3.4.21.88	1	1	1	1	1	1
2.10.220.10	2.7.10.1	0.944	1	0.971	0.944444	1	0.971429
2.20.25.10	2.7.7.6	1	1	1	1	1	1
2.20.25.90	1.2.1.2	1	1	1	1	0.5	0.666667
2.20.25.90	1.7.99.4	1	1	1	1	0.909091	0.952381
2.30.29.30	2.7.11.1	1	0.6	0.75	1	0.6	0.75
2.30.29.30	3.6.5.5	1	1	1	1	1	1
2.30.29.30	3.1.4.11	1	1	1	1	1	1
2.30.30.10	3.4.23.16	0.667	0.667	0.667	1	1	1
2.30.30.40	2.7.10.2	1	0.714	0.833	1	0.785714	0.88
2.30.38.10	5.1.1.11	0.667	1	0.8	0.666667	1	0.8
2.30.40.10	3.5.1.5	1	1	1	1	1	1
2.30.40.10	3.5.2.2	1	1	1	1	0.75	0.857143
2.30.40.10	3.5.2.5	1	1	1	1	0.8	0.888889
2.30.40.10	3.5.1.25	0.5	0.333	0.4	1	0.333333	0.5
2.30.42.10	2.7.11.1	1	1	1	1	1	1
2.30.42.10	3.1.3.48	0.5	1	0.667	0.75	1	0.857143
2.40.10.10	3.4.21.22	1	0.667	0.8	1	0.666667	0.8
2.40.10.10	3.4.21.9	NA*	0	NA*	1	0.5	0.666667
2.40.10.10	3.4.21.69	NA*	0	NA*	NA*	0	NA*
2.40.10.10	3.6.1.15	1	1	1	1	1	1
2.40.10.10	3.4.21.2	NA*	0	NA*	1	0.5	0.666667
2.40.10.10	3.4.21.59	1	0.333	0.5	1	0.333333	0.5
2.40.10.10	3.4.21.41	1	0.333	0.5	1	0.333333	0.5
2.40.10.10	3.4.21.4	1	0.4	0.571	0.8	0.666667	0.727273
2.40.10.10	3.4.21.104	1	1	1	1	1	1
2.40.10.10	3.4.21.73	1	0.4	0.571	1	0.8	0.888889
2.40.10.10	3.4.21.90	1	1	1	1	0.666667	0.8
2.40.10.10	3.4.21.71	0.667	0.5	0.571	0.666667	0.5	0.571429
2.40.10.10	3.4.21.68	1	0.75	0.857	1	0.5	0.666667
2.40.10.10	3.4.21.42	1	0.75	0.857	1	0.75	0.857143
2.40.10.10	3.4.21.36	1	0.6	0.75	1	0.8	0.888889
2.40.10.10	3.4.21.39	1	0.333	0.5	1	0.333333	0.5
2.40.10.10	3.4.21.10	1	1	1	1	1	1
2.40.10.10	3.4.21.6	1	0.75	0.857	0.8	1	0.888889
2.40.10.10	2.7.7.48	1	1	1	1	0.9375	0.967742
2.40.10.10	3.4.21.1	0.5	0.286	0.364	1	0.571429	0.727273
2.40.10.10	3.4.21.46	0.667	0.667	0.667	1	0.666667	0.8
2.40.10.10	3.4.21.74	1	0.25	0.4	1	0.75	0.857143
2.40.10.10	3.4.22.28	1	1	1	1	1	1
2.40.10.10	3.4.21.34	NA*	0	NA*	0.5	0.5	0.5
2.40.10.10	3.4.21.5	1	0.75	0.857	1	0.75	0.857143
2.40.10.10	3.4.21.35	0.615	0.615	0.615	0.916667	0.846154	0.88
2.40.10.10	3.4.21.21	1	0.5	0.667	1	0.5	0.666667
2.40.10.10	3.4.22.29	1	1	1	1	0.9	0.947368
2.40.10.10	3.4.21.7	1	0.25	0.4	1	0.75	0.857143
2.40.20.10	3.4.21.68	1	1	1	1	1	1
2.40.20.10	3.4.21.5	0.667	1	0.8	1	1	1
2.40.20.10	3.4.21.7	1	1	1	1	1	1
2.40.30.10	1.6.2.4	1	1	1	1	1	1
2.40.30.10	1.14.12.17	0.857	1	0.923	1	1	1
2.40.30.10	1.6.2.2	1	0.714	0.833	1	0.928571	0.962963
2.40.30.10	1.18.1.2	1	1	1	1	0.8	0.888889
2.40.30.10	1.7.1.1	1	0.75	0.857	1	0.75	0.857143
2.40.30.10	1.14.13.39	0.75	1	0.857	1	1	1
2.40.30.10	1.8.1.2	0.75	1	0.857	1	1	1
2.40.30.20	2.5.1.9	1	1	1	1	1	1
2.40.30.20	3.6.3.14	0.988	1	0.994	0.988372	1	0.994152
2.40.30.30	2.7.1.26	0.857	1	0.923	1	1	1
2.40.30.30	2.7.1.161	1	1	1	1	1	1
2.40.37.10	4.1.1.20	1	1	1	1	1	1
2.40.37.10	4.1.1.17	0.8	1	0.889	0.8	1	0.888889
2.40.37.10	5.1.1.1	0.979	1	0.989	1	1	1
2.40.40.20	1.7.2.3	1	1	1	1	1	1
2.40.40.20	1.2.1.2	1	1	1	1	1	1
2.40.40.20	1.7.99.4	1	1	1	1	0.933333	0.965517
2.40.40.20	4.1.1.11	1	1	1	1	1	1
2.40.50.100	2.7.7.6	1	0.988	0.994	1	0.988235	0.994083
2.40.50.100	2.3.1.12	1	0.889	0.941	1	1	1
2.40.50.100	2.3.1.61	1	1	1	1	1	1
2.40.50.100	3.6.3.19	1	1	1	1	1	1
2.40.50.140	6.5.1.1	1	0.84	0.913	1	0.84	0.913043
2.40.50.140	2.7.7.8	1	1	1	1	0.986486	0.993197
2.40.50.140	6.1.1.22	0.946	0.972	0.959	1	1	1
2.40.50.140	6.5.1.2	1	1	1	1	1	1
2.40.50.140	6.1.1.10	1	1	1	1	0.971429	0.985507
2.40.50.140	2.7.7.50	1	1	1	1	0.666667	0.8
2.40.50.140	6.1.1.6	1	1	1	1	1	1
2.40.50.140	6.1.1.12	0.988	0.966	0.977	1	0.965909	0.982659
2.40.50.140	6.1.1.20	1	0.975	0.987	1	0.975	0.987342
2.40.70.10	3.4.23.21	0.4	1	0.571	0.5	1	0.666667
2.40.70.10	3.4.23.3	0.75	1	0.857	0.666667	0.666667	0.666667
2.40.70.10	3.4.23.24	0.75	0.6	0.667	1	0.6	0.75
2.40.70.10	2.7.7.49	0.9	1	0.947	1	1	1
2.40.70.10	3.4.23.5	1	0.333	0.5	1	0.666667	0.8
2.40.70.10	3.4.23.1	1	0.833	0.909	1	1	1
2.40.70.10	3.4.23.15	1	0.333	0.5	NA*	0	NA*
2.40.70.10	2.7.7.7	1	1	1	1	1	1
2.40.70.10	3.1.26.13	1	1	1	1	1	1
2.40.70.10	3.4.23.16	0.7	1	0.824	1	1	1
2.40.110.10	1.3.3.6	1	0.6	0.75	1	0.6	0.75
2.40.240.10	6.1.1.18	1	1	1	1	1	1
2.60.40.10	2.7.11.1	0.927	0.958	0.943	0.934959	0.958333	0.946502
2.60.40.10	2.7.10.1	1	0.911	0.953	0.99115	0.910569	0.949153
2.60.40.10	2.7.11.18	1	1	1	1	1	1
2.60.40.10	2.4.1.18	0.899	0.984	0.939	0.939394	0.984127	0.96124
2.60.40.10	2.3.2.13	1	1	1	1	1	1
2.60.40.10	2.4.1.19	1	1	1	0.8	0.8	0.8
2.60.40.10	3.2.1.4	0.25	0.333	0.286	1	0.333333	0.5
2.60.40.150	3.1.4.11	1	1	1	1	1	1
2.60.40.150	3.1.1.4	1	1	1	1	1	1
2.60.40.150	2.7.11.13	1	1	1	1	1	1
2.60.40.320	3.2.1.23	1	0.933	0.966	1	1	1
2.60.40.420	1.7.99.6	0.667	1	0.8	1	1	1
2.60.40.420	1.10.3.2	0.951	0.975	0.963	0.95122	0.975	0.962963
2.60.40.420	1.16.3.1	0.8	1	0.889	1	0.5	0.666667
2.60.40.420	1.9.3.1	0.957	1	0.978	1	0.954545	0.976744
2.60.40.420	1.7.2.1	1	1	1	1	1	1
2.60.40.1180	3.2.1.24	1	1	1	1	1	1
2.60.40.1180	2.4.1.18	0.974	1	0.987	1	1	1
2.60.40.1180	2.4.1.19	1	1	1	1	1	1
2.60.40.1180	3.2.1.1	0.733	0.733	0.733	0.909091	0.666667	0.769231
2.60.40.1180	3.2.1.22	0.667	0.857	0.75	0.833333	0.714286	0.769231
2.60.60.20	3.1.1.3	1	0.8	0.889	1	1	1
2.60.60.20	1.13.11.12	0.875	1	0.933	1	1	1
2.60.120.10	5.3.1.9	1	1	1	1	1	1
2.60.120.10	1.13.11.53	1	1	1	1	1	1
2.60.120.10	1.13.11.54	1	1	1	1	1	1
2.60.120.10	5.1.3.13	1	1	1	1	1	1
2.60.120.10	5.3.1.8	1	0.6	0.75	1	0.6	0.75
2.60.120.20	3.4.22.28	1	0.962	0.98	1	1	1
2.60.120.20	3.4.22.46	1	1	1	1	1	1
2.60.120.20	3.4.22.29	1	1	1	1	1	1
2.60.120.180	3.2.1.8	1	1	1	1	1	1
2.60.120.200	3.2.1.73	1	1	1	1	1	1
2.60.120.200	2.4.1.207	1	1	1	1	1	1
2.60.120.260	2.7.10.1	1	1	1	1	0.6	0.75
2.60.120.260	3.2.1.8	0.75	0.75	0.75	0	0	NA*
2.60.120.260	3.2.1.23	0.913	1	0.955	1	1	1
2.60.120.260	3.5.3.4	1	1	1	1	1	1
2.60.120.260	3.2.1.4	0.667	1	0.8	1	1	1
2.60.120.290	3.4.21.42	1	1	1	1	1	1
2.60.120.330	1.21.3.1	1	1	1	1	1	1
2.60.200.20	2.7.11.1	1	1	1	1	1	1
2.70.40.10	3.5.4.13	1	1	1	1	1	1
2.70.40.10	3.6.1.23	0.943	0.893	0.917	0.964912	0.982143	0.973451
2.70.98.10	3.2.1.23	1	1	1	1	1	1
2.70.98.10	5.1.3.3	0.75	1	0.857	1	1	1
2.70.150.10	3.6.3.8	1	0.889	0.941	1	0.888889	0.941176
2.70.150.10	3.6.3.9	0.6	1	0.75	1	1	1
2.80.10.50	3.2.2.22	1	1	1	1	1	1
2.102.10.10	1.10.99.1	1	1	1	1	1	1
2.102.10.10	1.10.2.2	1	1	1	1	1	1
2.115.10.20	3.2.1.99	1	1	1	1	1	1
2.130.10.10	1.7.99.6	1	1	1	1	1	1
2.130.10.10	2.7.10.1	1	1	1	1	1	1
2.130.10.10	3.1.1.31	1	1	1	1	1	1
2.160.10.10	2.3.1.89	1	1	1	1	1	1
2.160.10.10	2.3.1.129	1	1	1	1	1	1
2.160.10.10	2.7.7.23	0.977	0.985	0.981	1	0.992366	0.996169
2.160.10.10	2.3.1.30	0.833	1	0.909	1	1	1
2.160.10.10	2.3.1.117	1	0.944	0.971	1	0.944444	0.971429
2.160.10.10	2.3.1.157	1	0.985	0.992	1	0.977099	0.988417
2.160.20.10	4.2.2.10	1	1	1	1	1	1
2.160.20.10	3.2.1.15	1	0.917	0.957	1	0.916667	0.956522
2.160.20.10	4.2.2.2	1	1	1	1	0.9375	0.967742
2.160.20.10	3.1.1.11	1	1	1	1	1	1
2.160.20.60	1.4.7.1	1	0.5	0.667	1	0.5	0.666667
2.170.8.10	4.1.1.49	1	1	1	1	1	1
2.170.8.10	4.1.1.32	1	1	1	1	1	1
2.170.150.20	1.8.4.11	1	1	1	1	1	1
3.10.10.10	3.1.26.13	1	1	1	1	1	1
3.10.10.10	3.1.26.4	0.667	1	0.8	0.666667	1	0.8
3.10.10.10	3.4.23.16	0.75	1	0.857	1	1	1
3.10.20.30	1.3.5.1	1	0.5	0.667	1	0.75	0.857143
3.10.20.30	1.3.99.1	0.5	0.5	0.5	1	0.5	0.666667
3.10.20.30	1.17.1.4	1	0.5	0.667	1	0.5	0.666667
3.10.20.30	6.1.1.3	1	0.984	0.992	1	1	1
3.10.20.90	2.7.11.1	0.667	1	0.8	1	0.5	0.666667
3.10.20.90	3.1.2.15	1	1	1	1	1	1
3.10.20.90	2.7.1.153	1	1	1	1	1	1
3.10.129.10	4.2.1.60	1	1	1	1	1	1
3.10.129.10	1.1.1.35	1	1	1	1	1	1
3.10.129.10	4.2.1.107	1	1	1	1	1	1
3.10.180.10	1.13.11.2	1	0.333	0.5	0.5	0.333333	0.4
3.10.180.10	1.13.11.27	1	1	1	1	0.818182	0.9
3.10.180.10	1.13.11.39	1	0.667	0.8	NA*	0	NA*
3.10.180.10	4.4.1.5	1	1	1	1	1	1
3.10.270.10	1.7.3.3	1	1	1	1	1	1
3.10.270.10	3.5.4.16	1	1	1	1	1	1
3.10.310.10	5.1.1.7	1	1	1	1	1	1
3.10.450.40	1.4.3.21	0.6	0.6	0.6	0.666667	0.8	0.727273
3.10.450.60	1.13.11.12	1	1	1	1	1	1
3.20.10.10	2.6.1.42	1	0.875	0.933	1	0.875	0.933333
3.20.19.10	4.2.1.3	1	1	1	1	1	1
3.20.20.10	4.1.1.20	0.857	1	0.923	1	1	1
3.20.20.10	4.1.1.17	0.8	1	0.889	0.75	0.75	0.75
3.20.20.10	5.1.1.1	0.979	1	0.989	1	1	1
3.20.20.20	2.5.1.15	1	1	1	1	1	1
3.20.20.30	1.14.14.3	1	1	1	1	1	1
3.20.20.30	1.14.14.5	1	1	1	1	1	1
3.20.20.60	2.7.9.1	1	1	1	1	1	1
3.20.20.60	2.7.1.40	1	1	1	1	1	1
3.20.20.60	4.1.3.30	NA*	0	NA*	1	0.5	0.666667
3.20.20.60	2.7.9.2	1	1	1	1	1	1
3.20.20.60	2.1.2.11	1	1	1	1	1	1
3.20.20.60	4.1.3.1	0.875	1	0.933	1	1	1
3.20.20.70	4.1.1.48	1	1	1	1	0.949153	0.973913
3.20.20.70	1.3.5.2	1	1	1	1	1	1
3.20.20.70	6.4.1.1	1	1	1	1	0.5	0.666667
3.20.20.70	2.5.1.3	1	1	1	1	1	1
3.20.20.70	1.6.99.1	0.8	1	0.889	0.75	0.75	0.75
3.20.20.70	4.1.2.40	1	1	1	1	0.75	0.857143
3.20.20.70	5.1.3.1	1	1	1	1	1	1
3.20.20.70	5.3.3.2	1	1	1	1	1	1
3.20.20.70	5.3.1.16	1	1	1	1	1	1
3.20.20.70	1.1.1.205	1	0.9	0.947	1	0.9	0.947368
3.20.20.70	2.2.1.2	1	1	1	1	1	1
3.20.20.70	4.2.1.24	1	1	1	1	1	1
3.20.20.70	1.7.1.7	1	1	1	1	1	1
3.20.20.70	5.3.1.24	0.891	0.732	0.804	1	0.892857	0.943396
3.20.20.70	4.1.3.39	0.92	1	0.958	1	1	1
3.20.20.70	2.5.1.55	0.935	1	0.967	1	1	1
3.20.20.70	2.4.2.19	0.75	1	0.857	1	1	1
3.20.20.70	1.1.3.15	1	1	1	1	0.5	0.666667
3.20.20.70	4.2.1.20	1	1	1	1	1	1
3.20.20.70	4.2.1.52	1	1	1	1	0.971429	0.985507
3.20.20.70	1.4.7.1	1	0.75	0.857	1	0.25	0.4
3.20.20.70	1.3.3.1	0.947	1	0.973	1	1	1
3.20.20.70	2.6.99.2	1	1	1	1	1	1
3.20.20.70	4.1.1.23	0.986	1	0.993	1	1	1
3.20.20.70	4.1.3.3	1	1	1	1	1	1
3.20.20.70	2.5.1.54	1	1	1	1	1	1
3.20.20.70	5.3.1.1	1	1	1	1	1	1
3.20.20.70	4.1.2.4	1	1	1	1	1	1
3.20.20.70	3.2.1.35	1	1	1	1	1	1
3.20.20.70	1.1.2.3	1	0.833	0.909	1	0.833333	0.909091
3.20.20.70	3.2.1.22	0.8	0.8	0.8	1	1	1
3.20.20.70	4.2.1.10	1	1	1	1	1	1
3.20.20.70	2.8.1.6	1	1	1	1	1	1
3.20.20.70	4.1.2.13	0.864	0.95	0.905	1	0.65	0.787879
3.20.20.80	3.2.1.14	1	1	1	1	1	1
3.20.20.80	3.2.1.85	0.75	1	0.857	1	1	1
3.20.20.80	3.2.1.8	0.9	1	0.947	1	1	1
3.20.20.80	3.2.1.39	0.833	1	0.909	0.909091	1	0.952381
3.20.20.80	3.2.1.52	1	1	1	1	1	1
3.20.20.80	3.2.1.89	1	1	1	1	1	1
3.20.20.80	3.2.1.21	0.69	1	0.816	0.909091	1	0.952381
3.20.20.80	2.4.1.18	1	1	1	1	1	1
3.20.20.80	3.2.1.23	1	1	1	1	0.684211	0.8125
3.20.20.80	3.2.1.17	NA*	0	NA*	1	0.5	0.666667
3.20.20.80	2.4.1.25	1	1	1	1	0.5	0.666667
3.20.20.80	3.2.1.78	1	1	1	1	0.888889	0.941176
3.20.20.80	3.2.1.147	1	1	1	NA*	0	NA*
3.20.20.80	3.2.1.31	1	1	1	1	0.5	0.666667
3.20.20.80	3.2.1.4	1	0.455	0.625	1	0.818182	0.9
3.20.20.80	3.2.1.58	0.75	0.857	0.8	1	0.714286	0.833333
3.20.20.80	2.4.1.19	0.667	1	0.8	1	1	1
3.20.20.80	3.2.1.1	0.611	0.786	0.688	1	0.642857	0.782609
3.20.20.80	3.2.1.2	1	1	1	1	1	1
3.20.20.100	1.1.1.21	0.5	0.5	0.5	1	0.5	0.666667
3.20.20.100	1.1.1.2	1	1	1	1	1	1
3.20.20.120	4.2.1.11	1	1	1	1	1	1
3.20.20.120	4.2.1.113	0.75	0.75	0.75	1	0.75	0.857143
3.20.20.140	3.5.2.2	0.667	1	0.8	1	1	1
3.20.20.140	3.1.26.5	1	1	1	1	0.8	0.888889
3.20.20.140	5.3.1.12	1	1	1	1	1	1
3.20.20.140	3.5.1.5	1	1	1	1	1	1
3.20.20.140	3.5.2.3	0.955	1	0.977	1	1	1
3.20.20.140	3.5.2.5	1	1	1	1	1	1
3.20.20.140	3.5.4.4	1	1	1	1	1	1
3.20.20.140	3.4.13.19	1	1	1	1	1	1
3.20.20.140	3.5.1.25	1	1	1	1	1	1
3.20.20.150	4.2.1.8	0.917	1	0.957	1	1	1
3.20.20.150	5.3.1.5	1	1	1	1	1	1
3.20.20.150	3.1.21.2	1	1	1	1	1	1
3.20.20.150	5.3.1.14	1	1	1	1	1	1
3.20.20.150	4.2.1.44	1	1	1	1	1	1
3.20.20.190	3.1.4.46	1	0.667	0.8	1	0.666667	0.8
3.20.20.190	3.1.4.11	1	1	1	1	1	1
3.20.20.190	3.1.4.41	1	1	1	1	1	1
3.20.20.210	2.1.1.14	1	1	1	1	1	1
3.20.20.210	4.1.1.37	1	1	1	1	1	1
3.20.20.220	1.5.1.20	1	1	1	1	1	1
3.20.20.220	1.5.99.8	1	1	1	1	1	1
3.20.20.300	3.2.1.52	0.833	1	0.909	1	0.9	0.947368
3.20.70.20	1.17.4.2	0.75	1	0.857	1	0.333333	0.5
3.30.9.10	1.4.3.3	1	1	1	1	1	1
3.30.9.10	1.5.3.1	0.667	1	0.8	1	1	1
3.30.40.10	1.14.11.27	1	0.333	0.5	0.5	0.333333	0.4
3.30.40.10	2.4.1.12	1	1	1	1	0.75	0.857143
3.30.43.10	1.1.1.158	1	0.967	0.983	1	1	1
3.30.43.10	1.17.1.4	0.5	1	0.667	1	1	1
3.30.60.20	2.7.11.1	1	0.75	0.857	1	0.75	0.857143
3.30.60.20	2.7.11.13	1	1	1	1	1	1
3.30.70.100	3.6.3.4	1	0.909	0.952	1	0.909091	0.952381
3.30.70.100	3.6.1.7	1	1	1	1	1	1
3.30.70.100	3.6.3.3	0.667	1	0.8	1	0.5	0.666667
3.30.70.250	2.3.1.89	1	1	1	1	1	1
3.30.70.250	2.3.1.39	0.8	1	0.889	1	0.75	0.857143
3.30.70.260	5.3.1.6	1	1	1	1	1	1
3.30.70.260	1.1.1.95	1	1	1	1	1	1
3.30.70.260	4.2.1.51	0.667	1	0.8	0.666667	0.666667	0.666667
3.30.70.270	2.7.7.48	0.917	1	0.957	1	0.909091	0.952381
3.30.70.270	3.6.1.15	1	1	1	1	1	1
3.30.70.270	2.7.7.49	0.967	1	0.983	1	0.965517	0.982456
3.30.70.270	3.4.23.47	0.8	1	0.889	1	0.25	0.4
3.30.70.270	3.4.22.28	0.833	1	0.909	1	0.8	0.888889
3.30.70.270	2.7.7.7	0.964	1	0.982	0.964286	1	0.981818
3.30.70.270	3.1.26.13	1	1	1	1	0.909091	0.952381
3.30.70.270	3.4.22.29	1	1	1	1	1	1
3.30.70.270	3.4.23.16	0.783	1	0.878	0.833333	0.833333	0.833333
3.30.70.270	3.1.26.4	1	1	1	1	0.833333	0.909091
3.30.70.340	3.4.17.1	1	1	1	1	1	1
3.30.70.360	3.4.11.4	1	1	1	1	1	1
3.30.70.360	3.5.1.18	0.913	1	0.955	1	1	1
3.30.70.370	2.7.7.6	1	1	1	1	1	1
3.30.70.370	2.7.7.7	1	1	1	1	0.8	0.888889
3.30.70.890	2.7.1.6	1	0.786	0.88	1	1	1
3.30.70.890	4.1.1.33	0.667	1	0.8	1	1	1
3.30.70.890	2.7.1.36	0.75	0.75	0.75	1	1	1
3.30.70.1230	4.6.1.1	1	0.636	0.778	0.9	0.818182	0.857143
3.30.200.20	2.7.11.25	1	0.875	0.933	0.857143	0.75	0.8
3.30.200.20	2.7.12.1	0.889	0.889	0.889	0.833333	0.555556	0.666667
3.30.200.20	2.7.12.2	0.75	0.375	0.5	1	0.375	0.545455
3.30.200.20	2.7.10.1	0.786	0.971	0.868	0.888889	0.941176	0.914286
3.30.200.20	2.7.11.17	1	0.6	0.75	1	0.4	0.571429
3.30.200.20	2.7.11.23	0.789	0.789	0.789	0.833333	0.789474	0.810811
3.30.200.20	6.3.2.6	1	1	1	1	0.967213	0.983333
3.30.200.20	2.7.11.1	0.825	0.778	0.801	0.814815	0.827068	0.820896
3.30.200.20	2.7.11.21	0.833	1	0.909	0.833333	1	0.909091
3.30.200.20	2.7.1.39	1	1	1	1	1	1
3.30.200.20	2.7.11.11	1	0.333	0.5	1	0.333333	0.5
3.30.200.20	2.7.11.30	1	1	1	1	1	1
3.30.200.20	2.7.11.13	0.909	1	0.952	1	0.9	0.947368
3.30.200.20	2.7.11.22	0.966	0.848	0.903	0.933333	0.848485	0.888889
3.30.200.20	2.7.10.2	0.955	0.955	0.955	1	0.909091	0.952381
3.30.200.20	2.7.11.24	1	0.955	0.977	1	0.954545	0.976744
3.30.230.10	5.99.1.3	1	1	1	1	1	1
3.30.230.10	2.7.1.148	1	1	1	1	1	1
3.30.230.10	3.1.26.5	0.983	1	0.991	1	0.982759	0.991304
3.30.230.10	2.7.1.6	1	0.929	0.963	1	0.928571	0.962963
3.30.230.10	4.1.1.33	0.667	1	0.8	1	1	1
3.30.230.10	2.7.1.36	1	1	1	1	1	1
3.30.300.10	2.5.1.6	0.995	1	0.998	1	1	1
3.30.300.10	6.3.5.2	0.981	1	0.991	1	1	1
3.30.300.30	5.1.1.11	1	0.5	0.667	NA*	0	NA*
3.30.300.30	6.2.1.2	0.667	1	0.8	1	1	1
3.30.310.50	5.4.2.8	1	1	1	1	1	1
3.30.310.50	5.4.2.2	0.889	1	0.941	1	0.875	0.933333
3.30.360.10	1.2.1.59	0.8	0.444	0.571	1	0.888889	0.941176
3.30.360.10	1.4.1.21	1	1	1	1	1	1
3.30.360.10	1.3.1.26	1	1	1	1	0.966102	0.982759
3.30.360.10	1.1.1.3	1	1	1	1	1	1
3.30.360.10	1.1.1.18	1	1	1	1	1	1
3.30.360.10	1.2.1.12	0.882	1	0.938	0.90625	0.966667	0.935484
3.30.360.10	1.2.1.13	1	1	1	NA*	0	NA*
3.30.360.10	1.1.1.49	1	1	1	1	1	1
3.30.360.10	1.2.1.11	1	0.875	0.933	1	1	1
3.30.365.10	1.17.3.2	0.4	0.5	0.444	1	0.25	0.4
3.30.365.10	1.2.99.2	1	1	1	NA*	0	NA*
3.30.365.10	1.17.1.4	0.875	0.636	0.737	0.857143	0.545455	0.666667
3.30.379.10	3.2.1.52	1	1	1	1	1	1
3.30.390.10	4.2.1.11	1	1	1	1	1	1
3.30.390.10	4.2.1.113	1	1	1	1	1	1
3.30.390.30	1.8.1.9	1	0.5	0.667	NA*	0	NA*
3.30.390.30	1.8.1.7	0.833	1	0.909	1	1	1
3.30.390.30	1.8.1.4	1	1	1	1	1	1
3.30.390.50	1.17.1.4	1	0.333	0.5	1	0.666667	0.8
3.30.413.10	1.8.1.2	0.971	1	0.985	1	1	1
3.30.420.10	2.7.7.49	1	1	1	1	1	1
3.30.420.10	3.1.22.4	1	1	1	1	1	1
3.30.420.10	3.4.23.47	NA*	0	NA*	0.666667	1	0.8
3.30.420.10	2.7.7.7	1	0.929	0.963	0.927273	0.910714	0.918919
3.30.420.10	3.1.13.4	1	1	1	1	1	1
3.30.420.10	3.1.26.13	1	1	1	1	1	1
3.30.420.10	3.1.26.4	0.986	0.972	0.979	1	0.986111	0.993007
3.30.420.10	3.4.23.16	0.818	1	0.9	0.8	0.888889	0.842105
3.30.420.40	2.7.1.30	0.99	1	0.995	1	1	1
3.30.420.40	2.7.1.33	1	1	1	1	1	1
3.30.420.40	2.7.1.2	NA*	0	NA*	1	0.6	0.75
3.30.420.40	2.7.1.1	1	0.909	0.952	1	0.727273	0.842105
3.30.428.10	2.7.7.12	1	1	1	1	1	1
3.30.450.20	2.7.11.1	1	0.5	0.667	1	0.5	0.666667
3.30.450.20	2.7.13.3	0.71	0.957	0.815	0.769231	0.869565	0.816327
3.30.450.20	2.3.1.48	1	1	1	1	1	1
3.30.450.40	3.1.4.17	NA*	0	NA*	1	0.5	0.666667
3.30.450.40	3.1.4.35	0.857	0.857	0.857	1	0.857143	0.923077
3.30.460.10	2.7.7.19	0.667	0.4	0.5	0.75	0.6	0.666667
3.30.460.10	2.7.7.25	1	1	1	1	1	1
3.30.460.10	2.7.7.7	0.5	0.5	0.5	1	0.5	0.666667
3.30.465.10	1.1.1.158	1	1	1	1	1	1
3.30.465.10	1.17.1.4	1	1	1	1	1	1
3.30.470.10	2.6.1.42	1	0.875	0.933	1	1	1
3.30.470.20	4.1.1.21	1	1	1	1	0.833333	0.909091
3.30.470.20	6.3.4.14	0.75	1	0.857	0.75	1	0.857143
3.30.470.20	2.7.9.1	1	1	1	1	1	1
3.30.470.20	6.4.1.2	1	1	1	0.5	0.666667	0.571429
3.30.470.20	6.3.5.5	1	1	1	1	1	1
3.30.470.20	6.3.2.3	0.917	1	0.957	1	1	1
3.30.470.20	6.2.1.5	0.902	1	0.948	0.916667	1	0.956522
3.30.470.20	6.3.2.4	1	1	1	1	1	1
3.30.470.20	6.3.3.1	1	1	1	1	0.5	0.666667
3.30.470.20	6.3.2.6	0.968	0.953	0.961	1	1	1
3.30.470.20	2.7.9.2	1	1	1	1	1	1
3.30.470.20	6.3.4.13	1	1	1	1	1	1
3.30.470.30	6.5.1.1	1	1	1	1	1	1
3.30.470.30	2.7.7.50	1	0.667	0.8	1	0.666667	0.8
3.30.470.30	6.5.1.2	1	1	1	1	1	1
3.30.499.10	4.2.1.3	1	1	1	1	1	1
3.30.505.10	2.7.10.2	1	0.933	0.966	1	1	1
3.30.540.10	3.1.3.11	1	0.982	0.991	1	1	1
3.30.540.10	3.1.3.7	1	0.75	0.857	1	0.75	0.857143
3.30.540.10	3.1.3.25	1	0.9	0.947	1	0.9	0.947368
3.30.559.10	2.3.1.12	1	1	1	0.857143	1	0.923077
3.30.559.10	2.3.1.28	1	1	1	1	1	1
3.30.559.10	2.3.1.61	1	1	1	1	1	1
3.30.565.10	2.7.11.1	1	0.857	0.923	1	0.857143	0.923077
3.30.565.10	5.99.1.3	1	1	1	1	1	1
3.30.565.10	2.7.11.2	0.286	1	0.444	1	0.5	0.666667
3.30.565.10	2.7.13.3	0.979	0.94	0.959	0.977778	0.88	0.926316
3.30.572.10	1.5.1.3	1	1	1	1	1	1
3.30.590.10	2.7.3.3	1	1	1	1	1	1
3.30.590.10	2.7.3.2	1	1	1	1	1	1
3.30.590.10	6.3.1.2	1	1	1	1	1	1
3.30.830.10	3.4.24.64	1	1	1	1	1	1
3.30.870.10	2.7.4.1	1	1	1	1	0.95	0.974359
3.30.870.10	3.1.4.4	1	1	1	1	1	1
3.30.930.10	6.1.1.11	1	1	1	1	0.989796	0.994872
3.30.930.10	6.1.1.22	1	1	1	1	1	1
3.30.930.10	6.1.1.3	1	1	1	1	1	1
3.30.930.10	6.1.1.6	1	1	1	1	1	1
3.30.930.10	6.1.1.12	0.989	1	0.994	1	1	1
3.30.930.10	6.1.1.15	1	1	1	1	1	1
3.30.930.10	6.1.1.20	0.992	0.992	0.992	1	1	1
3.30.930.10	6.3.1.1	1	1	1	1	1	1
3.30.930.10	6.1.1.14	1	1	1	1	1	1
3.30.930.10	6.1.1.21	0.988	1	0.994	1	1	1
3.30.950.10	1.3.1.76	1	1	1	1	1	1
3.30.950.10	2.1.1.98	1	1	1	1	1	1
3.30.950.10	2.1.1.107	1	1	1	1	1	1
3.30.950.10	4.99.1.4	1	1	1	1	1	1
3.30.980.10	6.1.1.3	1	1	1	1	1	1
3.30.1010.10	2.7.11.1	1	1	1	1	0.888889	0.941176
3.30.1130.10	1.7.1.13	1	1	1	1	1	1
3.30.1130.10	4.1.2.25	1	1	1	1	0.8	0.888889
3.30.1130.10	3.5.4.16	0.971	1	0.986	1	1	1
3.30.1330.10	6.3.3.1	1	1	1	1	1	1
3.30.1330.50	2.7.7.60	0.889	0.615	0.727	1	0.615385	0.761905
3.30.1330.90	1.1.1.95	1	1	1	1	1	1
3.30.1330.90	4.3.1.17	1	1	1	1	1	1
3.30.1490.20	4.1.1.21	1	0.5	0.667	1	0.5	0.666667
3.30.1490.20	6.3.4.14	0.571	0.8	0.667	0.75	0.6	0.666667
3.30.1490.20	2.7.9.1	1	1	1	1	1	1
3.30.1490.20	6.4.1.2	1	0.75	0.857	1	0.5	0.666667
3.30.1490.20	6.3.5.5	0.983	0.952	0.967	0.983333	0.951613	0.967213
3.30.1490.20	6.3.2.3	1	1	1	1	0.8	0.888889
3.30.1490.20	6.2.1.5	0.962	0.981	0.971	0.980392	0.961538	0.970874
3.30.1490.20	6.2.1.4	0.333	0.5	0.4	NA*	0	NA*
3.30.1490.20	6.3.2.4	0.988	1	0.994	1	1	1
3.30.1490.20	6.3.3.1	1	1	1	1	0.5	0.666667
3.30.1490.20	2.7.9.2	1	1	1	1	1	1
3.30.1490.20	6.3.4.13	0.944	1	0.971	1	1	1
3.30.1490.70	6.5.1.1	1	1	1	1	1	1
3.30.1490.70	6.5.1.2	1	1	1	1	1	1
3.40.30.10	1.11.1.9	0.75	1	0.857	0.8	0.888889	0.842105
3.40.30.10	2.5.1.18	0.953	1	0.976	0.97561	0.97561	0.97561
3.40.30.10	5.2.1.2	0.667	1	0.8	1	1	1
3.40.30.10	5.3.4.1	0.92	0.852	0.885	0.851852	0.851852	0.851852
3.40.30.10	1.8.1.8	1	0.9	0.947	1	0.9	0.947368
3.40.30.10	1.11.1.15	1	0.8	0.889	1	0.96	0.979592
3.40.47.10	2.3.1.180	0.686	0.894	0.776	0.672727	0.560606	0.61157
3.40.47.10	2.3.1.179	0.75	1	0.857	1	0.666667	0.8
3.40.47.10	2.3.1.9	0.684	1	0.813	1	0.923077	0.96
3.40.47.10	2.3.1.16	1	0.967	0.983	1	0.966667	0.983051
3.40.47.10	2.3.1.41	0.52	0.696	0.595	0.419355	0.232143	0.298851
3.40.47.10	2.3.1.74	0.905	1	0.95	0.882353	0.789474	0.833333
3.40.50.20	4.1.1.21	1	1	1	1	1	1
3.40.50.20	6.3.4.14	0.667	0.5	0.571	0.666667	0.5	0.571429
3.40.50.20	6.3.2.4	0.987	1	0.993	1	1	1
3.40.50.20	6.4.1.2	0.667	0.667	0.667	0.666667	0.666667	0.666667
3.40.50.20	6.3.3.1	0.667	1	0.8	1	0.5	0.666667
3.40.50.20	6.3.5.5	0.945	1	0.972	0.945455	1	0.971963
3.40.50.20	6.3.2.3	1	1	1	1	1	1
3.40.50.20	6.3.4.13	1	1	1	1	1	1
3.40.50.80	1.6.2.4	0.8	1	0.889	1	1	1
3.40.50.80	1.14.12.17	1	0.833	0.909	1	1	1
3.40.50.80	1.6.2.2	1	1	1	1	1	1
3.40.50.80	1.18.1.2	0.833	1	0.909	1	1	1
3.40.50.80	1.7.1.1	1	0.75	0.857	1	0.5	0.666667
3.40.50.80	1.14.13.39	1	1	1	1	1	1
3.40.50.80	1.8.1.2	1	1	1	1	1	1
3.40.50.150	2.1.1.80	1	1	1	1	1	1
3.40.50.150	2.1.1.67	1	1	1	1	1	1
3.40.50.150	2.1.1.72	0.933	0.875	0.903	1	0.4375	0.608696
3.40.50.150	2.1.1.77	1	1	1	1	1	1
3.40.50.150	2.1.1.43	1	1	1	1	1	1
3.40.50.150	2.5.1.16	1	1	1	1	1	1
3.40.50.150	2.1.1.144	0.9	1	0.947	1	1	1
3.40.50.150	2.1.1.113	1	0.2	0.333	1	0.6	0.75
3.40.50.150	2.1.1.37	1	1	1	1	1	1
3.40.50.150	2.1.1.56	1	1	1	1	0.428571	0.6
3.40.50.150	2.1.1.68	0.75	1	0.857	1	1	1
3.40.50.150	2.1.1.48	1	1	1	1	1	1
3.40.50.150	2.1.1.8	1	1	1	1	1	1
3.40.50.150	2.1.1.29	1	1	1	1	1	1
3.40.50.170	2.1.2.2	1	1	1	1	1	1
3.40.50.170	2.1.2.9	0.988	1	0.994	1	1	1
3.40.50.261	6.2.1.4	0.6	0.75	0.667	1	0.5	0.666667
3.40.50.261	6.2.1.5	0.92	1	0.958	0.955556	0.934783	0.945055
3.40.50.270	3.1.3.2	0.667	1	0.8	1	1	1
3.40.50.270	3.1.3.48	1	1	1	1	1	1
3.40.50.280	5.4.99.2	1	0.5	0.667	1	1	1
3.40.50.280	5.4.99.1	1	1	1	1	1	1
3.40.50.280	2.1.1.13	1	1	1	1	1	1
3.40.50.300	3.6.5.5	1	1	1	1	1	1
3.40.50.300	2.7.1.71	1	1	1	1	1	1
3.40.50.300	2.5.1.75	1	0.935	0.966	1	0.953271	0.976077
3.40.50.300	3.6.3.14	1	1	1	1	1	1
3.40.50.300	2.8.2.2	0.667	1	0.8	1	0.5	0.666667
3.40.50.300	2.7.4.9	1	1	1	1	1	1
3.40.50.300	2.7.1.33	1	1	1	1	1	1
3.40.50.300	2.7.1.25	0.789	0.75	0.769	1	1	1
3.40.50.300	2.7.1.78	1	1	1	NA*	0	NA*
3.40.50.300	2.7.11.1	1	1	1	1	0.857143	0.923077
3.40.50.300	3.6.3.49	1	1	1	1	1	1
3.40.50.300	3.6.3.16	1	1	1	1	1	1
3.40.50.300	3.1.11.5	1	1	1	1	1	1
3.40.50.300	3.1.3.46	NA*	0	NA*	NA*	0	NA*
3.40.50.300	2.7.4.14	0.985	1	0.993	1	0.955224	0.977099
3.40.50.300	2.7.4.3	0.991	0.991	0.991	1	0.927928	0.962617
3.40.50.300	2.7.1.24	1	1	1	1	0.97619	0.987952
3.40.50.300	2.7.1.48	1	1	1	1	0.95	0.974359
3.40.50.300	6.3.3.3	1	1	1	1	1	1
3.40.50.300	2.7.7.4	1	0.75	0.857	1	0.6875	0.814815
3.40.50.300	2.7.1.19	1	1	1	1	1	1
3.40.50.300	3.6.4.6	0.667	1	0.8	1	1	1
3.40.50.300	6.6.1.1	1	1	1	1	1	1
3.40.50.300	3.6.1.15	0.958	0.92	0.939	1	0.96	0.979592
3.40.50.300	3.6.4.13	1	1	1	1	0.833333	0.909091
3.40.50.300	2.7.7.7	0.8	1	0.889	1	0.75	0.857143
3.40.50.300	3.6.4.12	1	1	1	NA*	0	NA*
3.40.50.300	2.7.4.8	1	0.904	0.949	1	0.903846	0.949495
3.40.50.300	2.7.1.21	0.692	0.9	0.783	1	0.7	0.823529
3.40.50.300	2.7.7.48	1	0.909	0.952	1	0.909091	0.952381
3.40.50.300	6.3.4.2	1	1	1	1	1	1
3.40.50.300	6.3.4.3	1	1	1	1	1	1
3.40.50.300	1.18.6.1	1	1	1	1	1	1
3.40.50.300	2.7.1.105	0.429	1	0.6	0.75	1	0.857143
3.40.50.300	3.6.3.33	1	1	1	1	1	1
3.40.50.360	1.6.2.4	1	1	1	1	1	1
3.40.50.450	2.7.1.11	0.972	1	0.986	1	1	1
3.40.50.620	2.7.7.4	1	1	1	1	0.969697	0.984615
3.40.50.620	6.1.1.2	1	1	1	1	0.84	0.913043
3.40.50.620	6.3.4.5	1	1	1	1	1	1
3.40.50.620	6.3.5.2	1	1	1	1	1	1
3.40.50.620	6.3.1.5	1	1	1	1	1	1
3.40.50.620	6.1.1.5	1	1	1	1	1	1
3.40.50.620	6.3.2.1	0.986	1	0.993	1	1	1
3.40.50.620	6.1.1.10	1	1	1	1	1	1
3.40.50.620	2.7.7.1	1	1	1	1	0.9	0.947368
3.40.50.620	6.1.1.6	1	0.875	0.933	1	0.875	0.933333
3.40.50.620	6.1.1.4	1	1	1	1	1	1
3.40.50.620	6.1.1.19	1	1	1	1	1	1
3.40.50.620	6.1.1.9	1	1	1	1	1	1
3.40.50.620	2.7.7.3	1	1	1	1	0.974359	0.987013
3.40.50.620	6.1.1.17	0.981	1	0.99	1	1	1
3.40.50.620	6.1.1.1	0.985	1	0.992	1	0.984375	0.992126
3.40.50.620	1.8.4.8	0.933	1	0.966	1	1	1
3.40.50.620	2.7.7.18	1	1	1	1	1	1
3.40.50.620	6.1.1.18	1	1	1	1	1	1
3.40.50.620	6.3.5.4	1	1	1	1	1	1
3.40.50.620	4.1.99.3	0.75	1	0.857	1	0.333333	0.5
3.40.50.700	1.12.99.6	1	0.5	0.667	1	0.5	0.666667
3.40.50.720	1.1.1.94	0.986	0.986	0.986	0.985915	0.985915	0.985915
3.40.50.720	5.1.2.3	1	1	1	1	1	1
3.40.50.720	1.1.1.95	0.667	0.667	0.667	1	0.5	0.666667
3.40.50.720	1.3.1.10	1	0.5	0.667	NA*	0	NA*
3.40.50.720	1.3.1.26	1	0.986	0.993	1	1	1
3.40.50.720	1.1.1.67	0.667	1	0.8	0.5	0.5	0.5
3.40.50.720	1.2.1.70	1	0.958	0.978	1	0.985915	0.992908
3.40.50.720	1.2.1.13	1	1	1	1	1	1
3.40.50.720	1.1.1.18	1	1	1	1	1	1
3.40.50.720	1.3.1.34	0.667	1	0.8	1	0.5	0.666667
3.40.50.720	1.1.1.79	0.727	1	0.842	1	1	1
3.40.50.720	1.2.1.2	1	1	1	1	1	1
3.40.50.720	1.3.1.76	1	1	1	1	1	1
3.40.50.720	1.1.1.3	0.833	1	0.909	1	1	1
3.40.50.720	6.3.2.9	1	0.931	0.964	1	0.965517	0.982456
3.40.50.720	6.3.2.8	1	1	1	1	1	1
3.40.50.720	1.3.1.9	1	1	1	1	1	1
3.40.50.720	4.2.1.47	1	1	1	1	1	1
3.40.50.720	3.5.4.9	1	1	1	1	1	1
3.40.50.720	1.1.1.35	1	1	1	1	0.941176	0.969697
3.40.50.720	1.1.1.40	0.8	1	0.889	1	1	1
3.40.50.720	4.99.1.4	0.941	1	0.97	0.933333	0.875	0.903226
3.40.50.720	1.1.1.271	1	1	1	1	0.5	0.666667
3.40.50.720	1.5.1.5	0.99	1	0.995	1	0.990099	0.995025
3.40.50.720	3.2.2.5	1	1	1	1	1	1
3.40.50.720	1.5.1.2	1	1	1	1	1	1
3.40.50.720	1.1.1.1	1	1	1	1	0.75	0.857143
3.40.50.720	5.3.3.8	1	1	1	1	1	1
3.40.50.720	1.1.1.100	0.9	0.9	0.9	1	0.8	0.888889
3.40.50.720	1.1.1.27	0.962	0.893	0.926	1	0.892857	0.943396
3.40.50.720	1.2.1.12	0.875	0.903	0.889	0.96875	1	0.984127
3.40.50.720	1.1.1.49	0.818	0.818	0.818	1	0.818182	0.9
3.40.50.720	1.1.1.28	1	0.8	0.889	1	0.8	0.888889
3.40.50.720	6.3.4.3	1	1	1	1	0.5	0.666667
3.40.50.720	1.1.1.8	0.875	1	0.933	1	1	1
3.40.50.720	1.18.1.2	1	1	1	1	1	1
3.40.50.720	1.3.1.38	0.8	0.8	0.8	1	0.4	0.571429
3.40.50.720	6.2.1.4	0	0	0	1	1	1
3.40.50.720	1.2.1.11	1	1	1	1	1	1
3.40.50.720	5.1.3.20	1	1	1	1	0.833333	0.909091
3.40.50.720	1.1.1.267	1	1	1	1	0.983333	0.991597
3.40.50.720	1.1.1.81	0.636	0.875	0.737	0.777778	0.875	0.823529
3.40.50.720	2.1.1.107	0.941	1	0.97	1	1	1
3.40.50.720	1.4.1.21	1	1	1	1	1	1
3.40.50.720	5.1.3.2	1	0.667	0.8	1	0.666667	0.8
3.40.50.720	1.1.1.14	NA*	0	NA*	NA*	0	NA*
3.40.50.720	1.1.1.38	0.75	0.9	0.818	1	0.9	0.947368
3.40.50.720	1.1.1.25	0.984	1	0.992	0.983871	1	0.99187
3.40.50.720	1.4.1.2	0.6	1	0.75	0.75	1	0.857143
3.40.50.720	1.4.1.3	1	1	1	1	0.75	0.857143
3.40.50.720	6.2.1.5	0.667	0.667	0.667	1	1	1
3.40.50.720	1.6.5.5	0.75	1	0.857	1	1	1
3.40.50.720	1.1.1.44	1	1	1	1	1	1
3.40.50.720	4.2.1.46	1	1	1	1	1	1
3.40.50.720	1.1.1.22	1	1	1	1	0.714286	0.833333
3.40.50.720	1.1.1.184	0.5	1	0.667	1	1	1
3.40.50.720	1.1.1.37	0.962	0.944	0.953	0.981818	1	0.990826
3.40.50.720	1.3.1.12	1	1	1	1	1	1
3.40.50.720	1.1.1.62	1	0.75	0.857	1	0.75	0.857143
3.40.50.720	1.1.1.195	0.8	0.8	0.8	0.714286	1	0.833333
3.40.50.720	1.1.1.30	1	1	1	1	1	1
3.40.50.720	1.2.1.59	0.667	0.8	0.727	1	1	1
3.40.50.720	1.4.3.3	1	0.667	0.8	1	0.666667	0.8
3.40.50.720	1.1.1.169	1	1	1	1	0.75	0.857143
3.40.50.720	4.2.1.17	0.938	1	0.968	0.9375	1	0.967742
3.40.50.740	1.7.2.3	1	1	1	1	1	1
3.40.50.740	1.2.1.2	1	1	1	1	0.666667	0.8
3.40.50.740	1.7.99.4	1	0.933	0.966	1	0.933333	0.965517
3.40.50.800	6.1.1.15	1	1	1	1	1	1
3.40.50.800	6.1.1.14	1	1	1	1	1	1
3.40.50.800	6.1.1.3	1	0.988	0.994	1	1	1
3.40.50.800	6.1.1.21	1	0.942	0.97	1	0.976744	0.988235
3.40.50.880	4.1.3.27	0.909	1	0.952	0.909091	1	0.952381
3.40.50.880	6.3.5.2	1	1	1	1	1	1
3.40.50.880	6.3.5.5	0.939	1	0.969	0.96875	1	0.984127
3.40.50.880	3.4.13.21	0.75	1	0.857	1	1	1
3.40.50.880	2.3.1.46	1	1	1	1	1	1
3.40.50.880	6.3.4.2	1	1	1	1	1	1
3.40.50.920	1.2.4.1	1	1	1	0.888889	1	0.941176
3.40.50.920	2.2.1.1	1	0.818	0.9	0.846154	1	0.916667
3.40.50.970	2.2.1.6	1	0.923	0.96	1	0.846154	0.916667
3.40.50.970	1.2.4.4	1	1	1	1	0.666667	0.8
3.40.50.970	4.1.1.1	1	1	1	1	0.888889	0.941176
3.40.50.970	1.2.4.1	1	1	1	1	0.866667	0.928571
3.40.50.970	2.2.1.1	0.955	1	0.977	1	0.952381	0.97561
3.40.50.980	1.13.12.7	0.667	1	0.8	1	1	1
3.40.50.980	5.1.1.11	0.75	0.75	0.75	0.333333	0.25	0.285714
3.40.50.1000	3.1.3.3	1	1	1	1	1	1
3.40.50.1000	3.1.3.18	0.875	0.875	0.875	0.9375	0.9375	0.9375
3.40.50.1000	3.11.1.1	1	1	1	1	1	1
3.40.50.1000	3.1.3.16	0.8	1	0.889	1	0.5	0.666667
3.40.50.1100	4.2.1.20	1	1	1	1	0.98913	0.994536
3.40.50.1100	4.2.3.1	1	1	1	1	1	1
3.40.50.1100	3.5.99.7	1	0.875	0.933	1	0.875	0.933333
3.40.50.1100	4.2.1.22	1	1	1	1	0.5	0.666667
3.40.50.1100	4.3.1.19	1	1	1	1	0.888889	0.941176
3.40.50.1100	2.5.1.47	0.882	0.833	0.857	0.833333	0.833333	0.833333
3.40.50.1100	4.3.1.17	1	1	1	1	1	1
3.40.50.1110	3.1.1.5	1	1	1	1	1	1
3.40.50.1220	2.2.1.6	0.875	1	0.933	0.875	1	0.933333
3.40.50.1220	4.1.1.1	1	1	1	1	1	1
3.40.50.1240	2.7.1.105	NA*	0	NA*	0	0	NA*
3.40.50.1240	3.1.3.2	1	0.857	0.923	1	1	1
3.40.50.1240	5.4.2.1	1	0.979	0.989	1	0.979167	0.989474
3.40.50.1240	3.1.3.46	1	0.667	0.8	1	0.666667	0.8
3.40.50.1360	5.3.1.6	1	1	1	1	1	1
3.40.50.1360	3.1.1.31	1	1	1	1	1	1
3.40.50.1360	3.5.99.6	1	1	1	1	1	1
3.40.50.1370	2.1.3.3	0.969	0.989	0.979	1	0.978723	0.989247
3.40.50.1370	2.1.3.2	1	1	1	1	1	1
3.40.50.1380	3.5.4.10	1	1	1	1	1	1
3.40.50.1380	6.3.5.5	0.963	0.963	0.963	1	0.962963	0.981132
3.40.50.1380	2.1.2.3	1	1	1	1	1	1
3.40.50.1380	4.2.3.3	1	1	1	1	1	1
3.40.50.1400	4.99.1.3	0.8	1	0.889	NA*	0	NA*
3.40.50.1400	4.99.1.1	0.99	1	0.995	1	1	1
3.40.50.1460	3.4.22.56	1	1	1	1	1	1
3.40.50.1580	2.4.2.28	1	0.5	0.667	1	0.5	0.666667
3.40.50.1580	3.2.2.9	1	1	1	1	1	1
3.40.50.1580	2.4.2.1	1	1	1	1	1	1
3.40.50.1770	1.4.1.1	0.8	1	0.889	1	1	1
3.40.50.1770	1.6.1.2	1	1	1	1	1	1
3.40.50.1820	3.1.1.3	0.889	0.727	0.8	0.928571	0.590909	0.722222
3.40.50.1820	3.1.1.45	1	1	1	1	1	1
3.40.50.1820	3.1.1.72	1	1	1	1	0.5	0.666667
3.40.50.1820	3.1.1.74	1	1	1	1	1	1
3.40.50.1820	3.4.11.5	1	1	1	1	1	1
3.40.50.1820	3.1.1.73	1	1	1	1	0.6	0.75
3.40.50.1820	3.4.16.5	0.667	1	0.8	1	1	1
3.40.50.1820	3.1.1.7	0.429	1	0.6	1	1	1
3.40.50.1820	3.4.14.11	1	1	1	1	1	1
3.40.50.1820	3.8.1.5	1	1	1	1	1	1
3.40.50.1820	3.4.16.6	0.5	1	0.667	1	1	1
3.40.50.1820	3.1.1.1	1	0.889	0.941	1	0.944444	0.971429
3.40.50.1820	3.1.1.13	1	0.5	0.667	NA*	0	NA*
3.40.50.1970	4.2.3.4	1	1	1	1	1	1
3.40.50.1980	1.18.6.1	1	1	1	1	1	1
3.40.50.1980	1.1.1.23	1	1	1	1	1	1
3.40.50.2000	2.4.1.227	1	1	1	1	1	1
3.40.50.2000	2.4.1.141	1	1	1	1	1	1
3.40.50.2000	2.4.1.15	1	1	1	1	0.933333	0.965517
3.40.50.2000	5.1.3.14	1	1	1	1	0.5	0.666667
3.40.50.2000	2.4.1.1	1	1	1	1	1	1
3.40.50.2020	2.4.2.7	0.987	1	0.993	1	1	1
3.40.50.2020	2.4.2.10	1	1	1	1	1	1
3.40.50.2020	2.4.2.9	0.986	1	0.993	0.986111	1	0.993007
3.40.50.2020	2.4.2.8	1	1	1	1	1	1
3.40.50.2020	2.4.2.22	1	1	1	1	0.962963	0.981132
3.40.50.2020	2.4.2.14	1	1	1	1	1	1
3.40.50.2020	2.7.6.1	1	1	1	1	0.981818	0.990826
3.40.50.2300	2.7.1.69	1	1	1	1	1	1
3.40.50.2300	3.1.1.61	1	1	1	1	1	1
3.40.50.2300	4.6.1.2	1	1	1	1	1	1
3.40.50.2300	2.7.13.3	1	0.7	0.824	1	0.8	0.888889
3.40.50.10190	6.5.1.1	1	1	1	1	0.75	0.857143
3.40.50.10190	6.5.1.2	1	1	1	1	0.98	0.989899
3.40.50.10330	2.7.1.23	1	0.985	0.992	1	1	1
3.40.50.10380	1.1.1.38	1	0.875	0.933	1	1	1
3.40.50.10490	5.3.1.9	1	1	1	1	1	1
3.40.50.10490	2.6.1.16	1	1	1	1	1	1
3.40.50.10490	5.3.1.8	1	1	1	1	0.25	0.4
3.40.120.10	5.4.2.8	0.667	0.444	0.533	1	0.444444	0.615385
3.40.120.10	5.4.2.2	0.8	1	0.889	0.944444	0.708333	0.809524
3.40.140.10	3.5.4.5	1	1	1	0.95	1	0.974359
3.40.190.10	2.5.1.61	1	1	1	1	1	1
3.40.190.10	2.4.2.17	0.992	1	0.996	1	1	1
3.40.190.10	4.2.1.51	1	1	1	1	0.923077	0.96
3.40.190.80	3.1.3.11	1	1	1	1	1	1
3.40.190.80	3.1.3.7	1	1	1	1	0.75	0.857143
3.40.190.80	3.1.3.25	0.727	0.889	0.8	1	1	1
3.40.192.10	1.5.1.5	0.972	1	0.986	1	1	1
3.40.192.10	1.1.1.25	0.967	1	0.983	0.967213	1	0.983333
3.40.192.10	1.4.1.2	NA*	0	NA*	NA*	0	NA*
3.40.192.10	1.4.1.3	1	0.667	0.8	1	0.666667	0.8
3.40.192.10	1.5.1.15	1	1	1	1	1	1
3.40.192.10	3.5.4.9	1	0.991	0.995	1	0.990741	0.995349
3.40.192.10	6.3.4.3	1	1	1	1	1	1
3.40.220.10	3.4.11.1	1	1	1	1	1	1
3.40.220.10	3.4.11.5	1	1	1	1	0.5	0.666667
3.40.225.10	4.1.2.19	1	1	1	1	1	1
3.40.228.10	1.7.2.3	1	1	1	1	1	1
3.40.228.10	1.2.1.2	0.667	1	0.8	1	1	1
3.40.228.10	1.7.99.4	1	0.933	0.966	1	0.866667	0.928571
3.40.250.10	2.8.1.2	0.5	0.333	0.4	NA*	0	NA*
3.40.250.10	3.1.3.16	1	0.5	0.667	1	0.5	0.666667
3.40.250.10	3.1.3.48	0.7	1	0.824	0.875	1	0.933333
3.40.250.10	2.8.1.1	0.889	0.889	0.889	1	0.888889	0.941176
3.40.309.10	1.2.1.5	1	0.5	0.667	NA*	0	NA*
3.40.309.10	1.2.1.3	0.765	0.929	0.839	1	0.857143	0.923077
3.40.309.10	1.2.1.16	0.75	1	0.857	0.75	1	0.857143
3.40.309.10	1.2.1.18	1	0.8	0.889	1	1	1
3.40.309.10	1.2.1.8	1	0.818	0.9	1	0.818182	0.9
3.40.309.10	1.2.1.27	1	1	1	1	1	1
3.40.309.10	1.2.1.41	1	1	1	1	1	1
3.40.350.10	3.4.13.9	1	1	1	1	0.666667	0.8
3.40.350.10	3.4.11.9	1	1	1	1	1	1
3.40.366.10	2.3.1.39	1	0.857	0.923	1	1	1
3.40.367.20	2.7.1.2	0.889	0.667	0.762	1	1	1
3.40.367.20	2.7.1.1	0.75	0.9	0.818	0.8	0.8	0.8
3.40.390.10	3.4.24.39	0.667	1	0.8	1	1	1
3.40.390.10	3.4.24.21	0.8	1	0.889	1	0.875	0.933333
3.40.390.10	3.4.24.35	1	0.5	0.667	1	0.5	0.666667
3.40.390.10	3.4.24.7	1	1	1	1	1	1
3.40.430.10	1.5.1.3	0.938	1	0.968	1	1	1
3.40.430.10	2.1.1.45	1	1	1	1	1	1
3.40.449.10	4.1.1.49	1	1	1	1	1	1
3.40.449.10	4.1.1.32	1	1	1	1	1	1
3.40.470.10	3.2.2.28	0.667	1	0.8	0.666667	1	0.8
3.40.470.10	3.2.2.27	1	1	1	1	1	1
3.40.605.10	1.2.1.5	0.333	0.333	0.333	0.75	1	0.857143
3.40.605.10	1.2.1.3	0.8	0.923	0.857	0.909091	0.769231	0.833333
3.40.605.10	1.2.1.16	1	0.667	0.8	NA*	0	NA*
3.40.605.10	1.2.1.8	1	1	1	1	1	1
3.40.605.10	1.2.1.41	0.987	1	0.993	1	1	1
3.40.630.10	3.4.11.1	0.98	1	0.99	1	1	1
3.40.630.10	3.4.11.4	1	1	1	1	1	1
3.40.630.10	3.4.11.5	1	0.667	0.8	1	0.666667	0.8
3.40.630.10	3.4.17.1	1	1	1	1	1	1
3.40.630.10	3.5.1.18	0.909	0.98	0.943	1	0.980392	0.990099
3.40.630.10	3.4.17.22	0.5	1	0.667	1	0.5	0.666667
3.40.630.30	2.3.1.97	1	1	1	1	0.9	0.947368
3.40.630.30	2.3.1.184	1	1	1	1	1	1
3.40.630.30	2.3.1.48	1	1	1	1	0.846154	0.916667
3.40.640.10	2.5.1.48	NA*	0	NA*	NA*	0	NA*
3.40.640.10	2.6.1.7	1	1	1	1	1	1
3.40.640.10	4.4.1.8	0	0	0	0.5	0.666667	0.571429
3.40.640.10	2.6.1.9	1	1	1	1	1	1
3.40.640.10	2.6.1.44	1	1	1	1	0.666667	0.8
3.40.640.10	4.1.99.1	0.667	1	0.8	1	0.5	0.666667
3.40.640.10	4.4.1.16	1	1	1	1	1	1
3.40.640.10	2.6.1.62	1	1	1	1	1	1
3.40.640.10	4.4.1.1	1	0.5	0.667	1	0.5	0.666667
3.40.640.10	2.6.1.13	1	1	1	1	1	1
3.40.640.10	2.3.1.29	0.727	1	0.842	0.8	1	0.888889
3.40.640.10	2.6.1.1	0.909	0.909	0.909	1	0.909091	0.952381
3.40.640.10	2.6.1.19	1	1	1	1	1	1
3.40.640.10	2.1.2.1	1	1	1	1	1	1
3.40.640.10	4.1.1.28	1	1	1	1	1	1
3.40.640.10	2.6.1.11	1	1	1	1	1	1
3.40.640.10	2.8.1.7	1	1	1	1	1	1
3.40.640.10	2.3.1.47	0.971	0.944	0.958	1	0.972222	0.985915
3.40.640.10	2.6.1.57	1	0.5	0.667	1	0.5	0.666667
3.40.640.10	2.6.1.52	1	1	1	1	1	1
3.40.640.10	2.6.1.37	1	1	1	1	1	1
3.40.640.10	5.4.3.8	1	1	1	1	0.986486	0.993197
3.40.710.10	3.4.16.4	1	0.333	0.5	NA*	0	NA*
3.40.710.10	3.5.2.6	0.938	1	0.968	0.928571	0.866667	0.896552
3.40.718.10	1.1.1.42	1	1	1	1	1	1
3.40.718.10	1.1.1.85	0.978	1	0.989	1	1	1
3.40.718.10	1.1.1.41	0.8	1	0.889	1	1	1
3.40.720.10	3.1.3.1	0.833	1	0.909	0.833333	1	0.909091
3.40.720.10	5.4.2.1	1	1	1	1	1	1
3.40.800.10	3.5.3.8	0.9	1	0.947	1	1	1
3.40.800.10	3.5.3.1	1	1	1	1	1	1
3.40.810.20	2.8.3.5	1	1	1	1	1	1
3.40.1010.10	1.3.1.76	1	0.846	0.917	1	0.923077	0.96
3.40.1010.10	2.1.1.98	1	1	1	1	1	1
3.40.1010.10	2.1.1.107	1	1	1	1	1	1
3.40.1010.10	4.99.1.4	1	1	1	1	1	1
3.40.1030.10	2.4.2.18	1	1	1	1	1	1
3.40.1030.10	2.4.2.4	1	0.941	0.97	1	1	1
3.40.1060.10	4.2.1.3	1	1	1	1	1	1
3.40.1080.10	2.8.3.5	0.667	1	0.8	1	1	1
3.40.1090.10	3.1.1.5	0.769	1	0.87	1	1	1
3.40.1090.10	3.1.1.4	1	1	1	1	1	1
3.40.1110.10	3.6.3.12	1	1	1	1	1	1
3.40.1110.10	3.6.3.8	0.9	0.9	0.9	1	1	1
3.40.1110.10	3.6.3.9	0.75	0.75	0.75	1	0.75	0.857143
3.40.1110.10	3.6.3.6	1	0.75	0.857	1	1	1
3.40.1130.10	2.3.1.15	1	1	1	0.5	0.5	0.5
3.40.1160.10	2.7.2.2	1	1	1	1	1	1
3.40.1160.10	2.7.2.8	1	1	1	1	1	1
3.40.1160.10	2.7.4.22	1	1	1	1	1	1
3.40.1190.10	6.3.2.8	1	1	1	1	1	1
3.40.1190.10	6.3.2.17	1	1	1	1	1	1
3.40.1190.10	6.3.2.13	1	1	1	1	1	1
3.40.1190.10	6.3.2.9	1	0.921	0.959	1	0.984127	0.992
3.40.1190.10	6.3.2.10	1	1	1	1	1	1
3.40.1190.20	2.7.1.4	0.75	1	0.857	1	1	1
3.40.1190.20	2.7.1.50	0.972	1	0.986	1	0.971429	0.985507
3.40.1190.20	2.7.1.20	0.75	1	0.857	1	1	1
3.40.1190.20	2.7.1.49	1	1	1	1	1	1
3.40.1190.20	2.7.1.35	1	1	1	1	1	1
3.40.1190.20	2.7.1.92	1	1	1	1	1	1
3.40.1190.20	2.7.4.7	1	0.75	0.857	1	1	1
3.40.1190.20	2.7.1.15	0.667	1	0.8	1	1	1
3.40.1190.20	2.7.1.147	1	1	1	1	1	1
3.40.1210.10	3.1.3.6	1	1	1	1	1	1
3.40.1210.10	3.6.1.11	1	1	1	1	1	1
3.40.1390.10	6.3.2.13	0.815	1	0.898	0.875	0.954545	0.913043
3.40.1390.10	6.3.2.10	0.5	0.333	0.4	NA*	0	NA*
3.50.30.10	2.7.9.1	1	0.667	0.8	1	0.666667	0.8
3.50.30.10	2.7.9.2	1	1	1	1	1	1
3.50.30.10	2.7.3.9	1	1	1	1	1	1
3.50.50.60	1.3.1.2	1	1	1	1	0.666667	0.8
3.50.50.60	1.3.99.1	1	0.333	0.5	1	0.666667	0.8
3.50.50.60	1.8.1.7	1	0.667	0.8	0.846154	0.916667	0.88
3.50.50.60	1.4.3.2	0.75	1	0.857	1	1	1
3.50.50.60	1.5.3.1	0.5	0.333	0.4	0.5	0.333333	0.4
3.50.50.60	1.8.1.12	1	1	1	1	0.333333	0.5
3.50.50.60	1.8.1.9	0.818	0.844	0.831	1	0.875	0.933333
3.50.50.60	1.6.99.3	1	0.5	0.667	NA*	0	NA*
3.50.50.60	1.8.1.4	1	0.833	0.909	1	0.916667	0.956522
3.50.50.60	1.18.1.2	0.957	0.957	0.957	1	0.942029	0.970149
3.50.50.60	1.4.3.16	0.833	0.833	0.833	1	1	1
3.60.10.10	3.1.3.36	1	1	1	NA*	0	NA*
3.60.10.10	3.1.21.1	1	1	1	1	1	1
3.60.15.10	3.1.26.11	0.976	1	0.988	1	1	1
3.60.15.10	3.1.2.6	1	1	1	1	1	1
3.60.15.10	3.5.2.6	1	1	1	1	1	1
3.60.20.10	1.4.7.1	1	1	1	1	1	1
3.60.20.10	3.4.25.1	1	1	1	1	1	1
3.60.20.10	2.6.1.16	0.923	1	0.96	1	1	1
3.60.20.10	6.3.5.4	1	1	1	1	1	1
3.60.20.10	2.4.2.14	1	1	1	1	1	1
3.60.21.10	3.6.1.41	1	1	1	1	1	1
3.60.21.10	3.1.3.5	1	0.667	0.8	1	1	1
3.60.21.10	3.1.3.16	1	1	1	1	1	1
3.60.21.10	3.1.3.2	1	1	1	1	1	1
3.60.40.10	3.1.3.16	0.936	0.957	0.946	0.978723	1	0.989247
3.60.90.10	4.1.1.50	1	0.72	0.837	0.961538	1	0.980392
3.60.120.10	4.1.3.27	0.857	1	0.923	0.923077	1	0.96
3.65.10.10	2.5.1.19	1	1	1	1	1	1
3.65.10.10	2.5.1.7	1	1	1	1	1	1
3.75.10.10	3.5.3.6	1	1	1	1	1	1
3.75.10.10	3.5.3.12	1	1	1	1	1	1
3.80.10.10	2.7.10.1	NA*	0	NA*	0.5	0.25	0.333333
3.90.25.10	5.1.3.20	1	1	1	1	0.923077	0.96
3.90.25.10	4.2.1.47	1	1	1	1	1	1
3.90.25.10	5.1.3.2	1	1	1	1	0.875	0.933333
3.90.25.10	1.1.1.271	1	1	1	1	1	1
3.90.25.10	4.2.1.46	1	1	1	1	1	1
3.90.70.10	3.4.22.15	1	1	1	1	0.666667	0.8
3.90.70.10	3.4.22.40	1	1	1	1	1	1
3.90.79.10	5.3.3.2	1	1	1	1	1	1
3.90.110.10	1.1.1.27	0.958	0.719	0.821	1	1	1
3.90.110.10	1.1.1.37	0.968	0.953	0.961	1	0.953125	0.976
3.90.180.10	1.1.1.195	1	0.833	0.909	1	1	1
3.90.180.10	1.1.1.1	0.9	0.9	0.9	0.9	0.9	0.9
3.90.180.10	1.3.1.38	1	1	1	1	1	1
3.90.180.10	1.1.1.2	1	1	1	1	1	1
3.90.180.10	1.6.5.5	1	1	1	1	1	1
3.90.190.10	3.1.3.16	1	0.765	0.867	0.9375	0.882353	0.909091
3.90.190.10	3.1.3.48	0.96	1	0.98	0.958333	0.958333	0.958333
3.90.190.20	6.3.2.8	1	1	1	1	1	1
3.90.190.20	6.3.2.17	1	1	1	1	1	1
3.90.190.20	6.3.2.13	1	1	1	1	1	1
3.90.190.20	6.3.2.9	1	1	1	1	1	1
3.90.190.20	6.3.2.10	1	1	1	1	1	1
3.90.226.10	6.3.4.14	1	1	1	1	0.333333	0.5
3.90.226.10	6.4.1.2	0.981	1	0.991	1	1	1
3.90.226.10	5.3.3.8	1	1	1	1	1	1
3.90.226.10	3.4.21.92	1	1	1	1	1	1
3.90.226.10	6.4.1.3	0.75	1	0.857	0.75	1	0.857143
3.90.226.10	4.2.1.17	1	0.85	0.919	0.944444	0.85	0.894737
3.90.228.20	4.1.1.49	1	1	1	1	0.961538	0.980392
3.90.228.20	4.1.1.32	1	1	1	1	1	1
3.90.230.10	3.4.13.9	1	0.889	0.941	1	1	1
3.90.230.10	3.4.11.9	1	1	1	1	1	1
3.90.230.10	3.4.11.18	1	1	1	1	1	1
3.90.480.10	1.8.1.2	1	1	1	0.944444	1	0.971429
3.90.550.10	2.7.7.60	1	1	1	1	1	1
3.90.550.10	4.6.1.12	1	0.813	0.897	1	0.875	0.933333
3.90.550.10	2.4.1.131	1	1	1	1	1	1
3.90.550.10	2.4.1.87	1	1	1	1	1	1
3.90.550.10	2.7.7.24	1	1	1	1	1	1
3.90.550.10	2.7.7.23	1	1	1	1	0.986486	0.993197
3.90.550.10	2.7.7.38	1	1	1	1	1	1
3.90.550.10	2.3.1.157	1	1	1	1	1	1
3.90.600.10	6.3.3.1	1	0.5	0.667	1	0.5	0.666667
3.90.650.10	6.3.3.1	1	1	1	1	1	1
3.90.660.10	1.4.3.2	0.667	1	0.8	1	1	1
3.90.700.10	1.3.99.1	0.5	0.333	0.4	1	0.333333	0.5
3.90.700.10	1.4.3.16	1	0.833	0.909	1	1	1
3.90.740.10	6.1.1.9	1	1	1	1	1	1
3.90.740.10	6.1.1.4	1	1	1	1	1	1
3.90.740.10	6.1.1.5	1	1	1	1	1	1
3.90.800.10	6.1.1.18	1	1	1	1	1	1
3.90.800.10	6.1.1.17	0.991	0.967	0.979	1	0.991667	0.995816
3.90.850.10	4.2.1.80	1	1	1	1	1	1
3.90.1070.10	3.1.3.18	1	0.667	0.8	1	0.666667	0.8
3.90.1070.10	3.1.3.24	1	1	1	1	1	1
3.90.1150.10	4.4.1.14	0.889	1	0.941	1	1	1
3.90.1150.10	2.5.1.48	NA*	0	NA*	1	1	1
3.90.1150.10	4.4.1.8	NA*	0	NA*	1	0.666667	0.8
3.90.1150.10	2.6.1.9	1	1	1	1	1	1
3.90.1150.10	2.6.1.44	0.667	0.667	0.667	1	0.666667	0.8
3.90.1150.10	4.1.99.1	0.9	1	0.947	1	1	1
3.90.1150.10	4.4.1.16	1	0.75	0.857	1	0.75	0.857143
3.90.1150.10	2.6.1.62	1	1	1	1	1	1
3.90.1150.10	4.4.1.1	1	0.5	0.667	1	0.5	0.666667
3.90.1150.10	2.6.1.13	1	1	1	1	1	1
3.90.1150.10	2.3.1.29	1	0.688	0.815	1	0.875	0.933333
3.90.1150.10	2.6.1.1	1	0.75	0.857	1	0.875	0.933333
3.90.1150.10	2.6.1.19	1	0.5	0.667	1	0.5	0.666667
3.90.1150.10	2.1.2.1	1	1	1	1	1	1
3.90.1150.10	4.1.1.28	1	0.5	0.667	0.666667	1	0.8
3.90.1150.10	3.7.1.3	1	1	1	1	1	1
3.90.1150.10	2.8.1.7	1	1	1	1	1	1
3.90.1150.10	2.3.1.47	0.946	0.972	0.959	1	1	1
3.90.1150.10	2.6.1.52	1	1	1	1	1	1
3.90.1150.10	2.6.1.37	1	1	1	1	1	1
3.90.1150.10	5.4.3.8	1	1	1	1	1	1
3.90.1170.50	1.17.1.4	1	0.667	0.8	1	0.666667	0.8
3.90.1200.10	2.7.1.32	1	1	1	1	1	1
3.90.1200.10	2.7.1.39	1	1	1	1	1	1
3.90.1200.10	2.7.1.82	0.75	1	0.857	1	0.666667	0.8
3.90.1200.10	2.7.1.95	0.667	1	0.8	0.666667	1	0.8
3.90.1550.10	2.7.7.63	1	1	1	1	1	1
4.10.60.10	3.4.23.16	0.667	1	0.8	1	1	1
4.10.320.10	2.3.1.12	1	0.833	0.909	0.8	0.666667	0.727273
4.10.320.10	2.3.1.61	1	0.667	0.8	1	0.666667	0.8
4.10.740.10	3.4.21.6	1	1	1	1	0.5	0.666667
* NA means the measure was undefined for the enzyme (see Materials and Methods).
