# Supplementary material for: Prediction of Detailed Enzyme Functions and Identification of Specificity Determining Residues by Random Forests
Source: PLoS One. 2014 Jan 8;9(1):e84623. doi: 10.1371/journal.pone.0084623 (PMC3885575; doi:10.1371/journal.pone.0084623)
Supplement: Table S6 — Classifications of superfamilies at the third- and forth-digit levels of EC numbers. (XLSX) [file pone.0084623.s009.xlsx]

## Sheet: Table S6
Table S6. Classifications of superfamilies at the third- and forth-digit levels of EC numbers.
CATH superfamily	Number of predictors	Functional entropy	Class EC3	Class EC4
3.40.50.720	65	2.177	high	high
3.40.50.300	35	2.446	high	high
3.20.20.70	34	2.95	high	high
2.40.10.10	29	0.545	medium	high
3.40.640.10	22	1.679	high	high
3.40.50.620	21	1.618	high	high
3.90.1150.10	21	1.922	high	high
3.20.20.80	19	0.436	low	high
3.30.200.20	16	1.16	medium	high
1.10.510.10	15	0.765	medium	high
3.40.50.150	14	0.257	low	high
3.40.50.1820	13	1.179	medium	high
3.30.470.20	12	1.979	high	high
3.30.1490.20	12	2.023	high	high
3.50.50.60	11	1.768	high	high
2.40.70.10	10	0.802	medium	medium
3.30.70.270	10	1.557	high	medium
3.30.930.10	10	0.325	low	medium
2.40.50.140	9	0.995	medium	medium
3.20.20.140	9	1.677	high	medium
3.30.360.10	9	1.215	medium	medium
3.40.1190.20	9	0.349	low	medium
3.30.420.10	8	1.56	high	medium
3.40.50.20	8	1.733	high	medium
3.90.550.10	8	1.213	medium	medium
1.10.1040.10	7	0	low	medium
2.40.30.10	7	1.748	high	medium
2.60.40.10	7	1.55	high	medium
3.40.50.80	7	1.748	high	medium
3.40.50.1100	7	1.55	high	medium
3.40.50.2020	7	0.41	low	medium
3.40.192.10	7	1.55	high	medium
3.40.309.10	7	0	low	medium
1.10.10.10	6	1.561	high	medium
2.160.10.10	6	0.451	low	medium
3.20.20.60	6	1.33	medium	medium
3.30.230.10	6	1.242	medium	medium
3.40.30.10	6	1.561	high	medium
3.40.47.10	6	0	low	medium
3.40.50.880	6	1.561	high	medium
3.40.630.10	6	1.011	medium	medium
3.90.226.10	6	1.561	high	medium
1.10.275.10	5	1.055	medium	low
1.10.420.10	5	0	low	low
1.10.520.10	5	0	low	low
1.10.730.10	5	0	low	low
1.20.200.10	5	1.055	medium	low
2.60.40.420	5	1.609	high	low
2.60.40.1180	5	0.673	medium	low
2.60.120.10	5	1.055	medium	low
2.60.120.260	5	0.95	medium	low
3.20.20.150	5	1.055	medium	low
3.40.50.970	5	1.055	medium	low
3.40.50.2000	5	0.5	medium	low
3.40.605.10	5	0	low	low
3.40.1190.10	5	0	low	low
3.60.20.10	5	1.609	high	low
3.90.25.10	5	1.055	medium	low
3.90.180.10	5	0.95	medium	low
3.90.190.20	5	0	low	low
1.10.8.60	4	1.386	medium	low
2.10.25.10	4	0.562	medium	low
2.30.40.10	4	0.693	medium	low
2.40.40.20	4	1.386	medium	low
2.40.50.100	4	1.04	medium	low
2.160.20.10	4	1.04	medium	low
3.10.20.30	4	1.386	medium	low
3.10.180.10	4	0.562	medium	low
3.30.420.40	4	0	low	low
3.30.565.10	4	1.04	medium	low
3.30.950.10	4	1.04	medium	low
3.40.50.800	4	0	low	low
3.40.50.1000	4	0.562	medium	low
3.40.50.1240	4	1.04	medium	low
3.40.50.1380	4	1.386	medium	low
3.40.50.2300	4	1.386	medium	low
3.40.250.10	4	0.693	medium	low
3.40.390.10	4	0	low	low
3.40.1010.10	4	1.04	medium	low
3.40.1110.10	4	0	low	low
3.60.21.10	4	0.562	medium	low
3.90.1200.10	4	0	low	low
1.10.40.30	3	0.636	medium	low
1.10.150.20	3	0.636	medium	low
1.10.600.10	3	0	low	low
1.20.990.10	3	1.099	medium	low
1.20.1110.10	3	0	low	low
1.25.40.10	3	1.099	medium	low
2.30.29.30	3	1.099	medium	low
2.40.20.10	3	0	low	low
2.40.37.10	3	0.636	medium	low
2.60.40.150	3	1.099	medium	low
2.60.120.20	3	0	low	low
2.130.10.10	3	1.099	medium	low
3.10.10.10	3	0.636	medium	low
3.10.20.90	3	1.099	medium	low
3.10.129.10	3	0.636	medium	low
3.20.20.10	3	0.636	medium	low
3.20.20.190	3	0	low	low
3.30.70.100	3	0.636	medium	low
3.30.70.260	3	1.099	medium	low
3.30.70.890	3	0.636	medium	low
3.30.365.10	3	1.099	medium	low
3.30.390.30	3	0	low	low
3.30.450.20	3	1.099	medium	low
3.30.460.10	3	0	low	low
3.30.470.30	3	0.636	medium	low
3.30.540.10	3	0	low	low
3.30.559.10	3	0	low	low
3.30.590.10	3	0.636	medium	low
3.30.1130.10	3	1.099	medium	low
3.40.50.280	3	0.636	medium	low
3.40.50.740	3	1.099	medium	low
3.40.50.1360	3	1.099	medium	low
3.40.50.1580	3	0.636	medium	low
3.40.50.10490	3	0.636	medium	low
3.40.190.10	3	1.099	medium	low
3.40.190.80	3	0	low	low
3.40.228.10	3	1.099	medium	low
3.40.630.30	3	0	low	low
3.40.718.10	3	0	low	low
3.40.1160.10	3	0.636	medium	low
3.50.30.10	3	0.636	medium	low
3.60.15.10	3	1.099	medium	low
3.90.230.10	3	0.636	medium	low
3.90.740.10	3	0	low	low
1.10.8.10	2	0.693	medium	low
1.10.10.60	2	0.693	medium	low
1.10.10.200	2	0.693	medium	low
1.10.10.350	2	0	low	low
1.10.135.10	2	0	low	low
1.10.238.10	2	0.693	medium	low
1.10.240.10	2	0	low	low
1.10.287.10	2	0	low	low
1.10.530.10	2	0	low	low
1.10.620.20	2	0.693	medium	low
1.10.630.10	2	0.693	medium	low
1.10.640.10	2	0.693	medium	low
1.10.800.10	2	0	low	low
1.10.1060.10	2	0.693	medium	low
1.10.1160.10	2	0	low	low
1.10.1300.10	2	0	low	low
1.20.245.10	2	0	low	low
1.20.910.10	2	0.693	medium	low
1.20.960.20	2	0	low	low
1.20.970.10	2	0	low	low
1.20.1050.10	2	0.693	medium	low
1.50.10.10	2	0	low	low
2.10.109.10	2	0	low	low
2.20.25.90	2	0.693	medium	low
2.30.42.10	2	0.693	medium	low
2.40.30.20	2	0.693	medium	low
2.40.30.30	2	0	low	low
2.60.60.20	2	0.693	medium	low
2.60.120.200	2	0.693	medium	low
2.70.40.10	2	0.693	medium	low
2.70.98.10	2	0.693	medium	low
2.70.150.10	2	0	low	low
2.102.10.10	2	0.693	medium	low
2.170.8.10	2	0	low	low
3.10.270.10	2	0.693	medium	low
3.20.20.30	2	0	low	low
3.20.20.100	2	0	low	low
3.20.20.120	2	0	low	low
3.20.20.210	2	0.693	medium	low
3.20.20.220	2	0.693	medium	low
3.30.9.10	2	0.693	medium	low
3.30.40.10	2	0.693	medium	low
3.30.43.10	2	0.693	medium	low
3.30.60.20	2	0	low	low
3.30.70.250	2	0	low	low
3.30.70.360	2	0.693	medium	low
3.30.70.370	2	0	low	low
3.30.300.10	2	0.693	medium	low
3.30.300.30	2	0.693	medium	low
3.30.310.50	2	0	low	low
3.30.390.10	2	0	low	low
3.30.450.40	2	0	low	low
3.30.465.10	2	0.693	medium	low
3.30.870.10	2	0.693	medium	low
3.30.1330.90	2	0.693	medium	low
3.30.1490.70	2	0	low	low
3.40.50.170	2	0	low	low
3.40.50.261	2	0	low	low
3.40.50.270	2	0	low	low
3.40.50.920	2	0.693	medium	low
3.40.50.980	2	0.693	medium	low
3.40.50.1220	2	0.693	medium	low
3.40.50.1370	2	0	low	low
3.40.50.1400	2	0	low	low
3.40.50.1770	2	0.693	medium	low
3.40.50.1980	2	0.693	medium	low
3.40.50.10190	2	0	low	low
3.40.120.10	2	0	low	low
3.40.220.10	2	0	low	low
3.40.350.10	2	0.693	medium	low
3.40.367.20	2	0	low	low
3.40.430.10	2	0.693	medium	low
3.40.449.10	2	0	low	low
3.40.470.10	2	0	low	low
3.40.710.10	2	0.693	medium	low
3.40.720.10	2	0.693	medium	low
3.40.800.10	2	0	low	low
3.40.1030.10	2	0	low	low
3.40.1090.10	2	0	low	low
3.40.1210.10	2	0.693	medium	low
3.40.1390.10	2	0	low	low
3.60.10.10	2	0.693	medium	low
3.65.10.10	2	0	low	low
3.75.10.10	2	0	low	low
3.90.70.10	2	0	low	low
3.90.110.10	2	0	low	low
3.90.190.10	2	0	low	low
3.90.228.20	2	0	low	low
3.90.700.10	2	0.693	medium	low
3.90.800.10	2	0	low	low
3.90.1070.10	2	0	low	low
4.10.320.10	2	0	low	low
1.10.8.50	1	0	low	low
1.10.150.50	1	0	low	low
1.10.150.120	1	0	low	low
1.10.150.240	1	0	low	low
1.10.340.30	1	0	low	low
1.10.405.10	1	0	low	low
1.10.533.10	1	0	low	low
1.10.540.10	1	0	low	low
1.10.645.10	1	0	low	low
1.10.1070.11	1	0	low	low
1.10.1200.10	1	0	low	low
1.10.1280.10	1	0	low	low
1.20.58.100	1	0	low	low
1.20.140.10	1	0	low	low
1.20.920.10	1	0	low	low
1.20.1090.10	1	0	low	low
1.20.1260.10	1	0	low	low
1.50.10.20	1	0	low	low
2.10.10.10	1	0	low	low
2.10.70.10	1	0	low	low
2.10.220.10	1	0	low	low
2.20.25.10	1	0	low	low
2.30.30.10	1	0	low	low
2.30.30.40	1	0	low	low
2.30.38.10	1	0	low	low
2.40.110.10	1	0	low	low
2.40.240.10	1	0	low	low
2.60.40.320	1	0	low	low
2.60.120.180	1	0	low	low
2.60.120.290	1	0	low	low
2.60.120.330	1	0	low	low
2.60.200.20	1	0	low	low
2.80.10.50	1	0	low	low
2.115.10.20	1	0	low	low
2.160.20.60	1	0	low	low
2.170.150.20	1	0	low	low
3.10.310.10	1	0	low	low
3.10.450.40	1	0	low	low
3.10.450.60	1	0	low	low
3.20.10.10	1	0	low	low
3.20.19.10	1	0	low	low
3.20.20.20	1	0	low	low
3.20.20.300	1	0	low	low
3.20.70.20	1	0	low	low
3.30.70.340	1	0	low	low
3.30.70.1230	1	0	low	low
3.30.379.10	1	0	low	low
3.30.390.50	1	0	low	low
3.30.413.10	1	0	low	low
3.30.428.10	1	0	low	low
3.30.470.10	1	0	low	low
3.30.499.10	1	0	low	low
3.30.505.10	1	0	low	low
3.30.572.10	1	0	low	low
3.30.830.10	1	0	low	low
3.30.980.10	1	0	low	low
3.30.1010.10	1	0	low	low
3.30.1330.10	1	0	low	low
3.30.1330.50	1	0	low	low
3.40.50.360	1	0	low	low
3.40.50.450	1	0	low	low
3.40.50.700	1	0	low	low
3.40.50.1110	1	0	low	low
3.40.50.1460	1	0	low	low
3.40.50.1970	1	0	low	low
3.40.50.10330	1	0	low	low
3.40.50.10380	1	0	low	low
3.40.140.10	1	0	low	low
3.40.225.10	1	0	low	low
3.40.366.10	1	0	low	low
3.40.810.20	1	0	low	low
3.40.1060.10	1	0	low	low
3.40.1080.10	1	0	low	low
3.40.1130.10	1	0	low	low
3.60.40.10	1	0	low	low
3.60.90.10	1	0	low	low
3.60.120.10	1	0	low	low
3.80.10.10	1	0	low	low
3.90.79.10	1	0	low	low
3.90.480.10	1	0	low	low
3.90.600.10	1	0	low	low
3.90.650.10	1	0	low	low
3.90.660.10	1	0	low	low
3.90.850.10	1	0	low	low
3.90.1170.50	1	0	low	low
3.90.1550.10	1	0	low	low
4.10.60.10	1	0	low	low
4.10.740.10	1	0	low	low
